# Supplementary material for: The Method of Direct and Reverse Phase Portraits as a Tool for Systematizing the Results of Studies of Phase Transitions in Solutions of Thermosensitive Polymers
Source: Gels. 2024 Jun 11;10(6):395. doi: 10.3390/gels10060395 (PMC11203281; doi:10.3390/gels10060395)
Supplement: Supplementary file 1 [file gels-10-00395-s001.zip]

Archive with 3 entries (3 files):
- Add.xlsx
- Bimodal (1).xlsx
- Fig.xlsx
