# Supplementary material for: The Method of Direct and Reverse Phase Portraits as a Tool for Systematizing the Results of Studies of Phase Transitions in Solutions of Thermosensitive Polymers
Source: Gels. 2024 Jun 11;10(6):395. doi: 10.3390/gels10060395 (PMC11203281; doi:10.3390/gels10060395)
Supplement: Supplementary file 1 [file gels-10-00395-s001.zip › Add.xlsx]

## Sheet: Лист1
			s=	0.1	a=	1.63	T0=	22
		as=	0.86		1.45
		k-	0.0134		34.8
	T	D
	28.1553	0	0.749226	0	0.0101255	0.00758626
	30.0485	0.027397	0.90114	0.0304026	0.0363733	0.0327774
	32.0874	0.082192	1.03557	0.0793686	0.133452	0.1382
	34.1262	0.520548	1.14521	0.454543	0.385876	0.441909
	36.1651	0.90411	1.23463	0.732294	0.719385	0.888172
	38.0583	1.15068	1.30282	0.883226	0.904397	1.17827
	40.0971	1.28767	1.36317	0.944618	0.974745	1.32874
	42.1359	1.39726	1.41238	0.989294	0.99369	1.40347
	44.0291	1.45206	1.44992	1.00148	0.998282	1.44743
	46.068	1.47945	1.48313	0.997519	0.999578	1.48251
	48.1068	1.50685	1.51022	0.997768	0.999897	1.51006
	50.1456	1.53425	1.53231	1.00126	0.999975	1.53227
		22
		2	1.2
	0.25	0.1	30
	25	0.00395697
	25.25	0.00519904
	25.5	0.00678549	0.0073606
	25.75	0.0088027	0.00932656
	26	0.0113559	0.0117615
	26.25	0.014572	0.0147573
	26.5	0.0186026	0.0184151
	26.75	0.0236259	0.0228417
	27	0.0298479	0.0281427
	27.25	0.0375015	0.0344131
	27.5	0.0468432	0.0417228
	27.75	0.0581446	0.0500987
	28	0.0716799	0.0595026
	28.25	0.0877066	0.0698094
	28.5	0.10644	0.0807877
	28.75	0.128026	0.0920907
	29	0.152505	0.103262
	29.25	0.179788	0.113761
	29.5	0.209637	0.123014
	29.75	0.241661	0.130478
	30	0.275336	0.135712
	30.25	0.310036	0.138436
	30.5	0.345089	0.138574
	30.75	0.37983	0.136252
	31	0.413656	0.131773
	31.25	0.446067	0.125564
	31.5	0.476686	0.118113
	31.75	0.50527	0.109908
	32	0.531696	0.101388
	32.25	0.555946	0.0929172
	32.5	0.578083	0.0847712
	32.75	0.598223	0.0771381
	33	0.616522	0.0701302
	33.25	0.63315		0.0637983
	33.5	0.648282		0.0581474
	33.75	0.662091		0.0531511
	34	0.674735		0.0487634
	34.25	0.686362		0.0449278
	34.5	0.697101		0.0415836
	34.75	0.707068		0.0386707
	35	0.716362		0.0361322
	35.25	0.72507		0.0339161
	35.5	0.733265		0.0319755
	35.75	0.741011		0.0302697
	36	0.748361		0.0287629
	36.25	0.755359		0.0274247
	36.5	0.762045		0.026229
	36.75	0.76845		0.025154
	37	0.774602		0.0241809
	37.25	0.780523		0.0232944
	37.5	0.786234			0.0224813
	37.75	0.791751			0.0217309
	38	0.797089			0.021034
	38.25	0.802259			0.0203832
	38.5	0.807273			0.0197722
	38.75	0.812139			0.0191957
	39	0.816865			0.0186495
	39.25	0.821458			0.0181298
	39.5	0.825925			0.0176338
	39.75	0.830271			0.0171587
	40	0.834501			0.0167027
	40.25	0.838619			0.0162638
	40.5	0.842629			0.0158406
	40.75	0.846536			0.0154318
	41	0.850343			0.0150363
	41.25	0.854052			0.0146533
	41.5	0.857667			0.0142818
	41.75	0.861191			0.0139213
	42	0.864625			0.0135712
	42.25	0.867974			0.0132309
	42.5	0.871239			0.0128999
	42.75	0.874422			0.0125779
	43	0.877526			0.0122645
	43.25	0.880553			0.0119594
	43.5	0.883504			0.0116622
	43.75	0.886382			0.0113727
	44	0.889189			0.0110906
	44.25	0.891926			0.0108158
	44.5	0.894596			0.0105479
	44.75	0.897199			0.0102868
	45	0.899738			0.0100323
	45.25	0.902214			0.00978411
	45.5	0.904629			0.00954217
	45.75	0.906984			0.00930627
	46	0.909281			0.00907625
	46.25	0.911521			0.00885196
	46.5	0.913705			0.00863324
	46.75	0.915836			0.00841995
	47	0.917914			0.00821195
	47.25	0.919941			0.00800911
	47.5	0.921918			0.00781129
	47.75	0.923846			0.00761837
	48	0.925726			0.00743023
	48.25	0.92756			0.00724674
	48.5	0.929349			0.00706778
	48.75	0.931093			0.00689325
	49	0.932794			0.00672304
	49.25	0.934454			0.00655703
	49.5	0.936072			0.00639512
	49.75	0.93765
	50	0.93919
