# Supplementary material for: The Method of Direct and Reverse Phase Portraits as a Tool for Systematizing the Results of Studies of Phase Transitions in Solutions of Thermosensitive Polymers
Source: Gels. 2024 Jun 11;10(6):395. doi: 10.3390/gels10060395 (PMC11203281; doi:10.3390/gels10060395)
Supplement: Supplementary file 1 [file gels-10-00395-s001.zip › Bimodal (1).xlsx]

## Sheet: Лист1
		Верхний									Нижний
		black		red		green		blue			black		red		green		blue
		Temperature	Cp	Temperature	Cp	Temperature	Cp	Temperature	Cp		Temperature	T%	Temperature	T%	Temperature	T%	Temperature	T%
		12.2477	0.00584795	11.8807	0	11.8807	0	11.8807	0		12.2477	97.3737	12.2477	98.1818	12.2477	97.3737	12.2477	96.5657
		12.4312	0.00584795	12.2477	0	12.2477	0	12.2477	0		12.4312	97.3737	12.6147	98.5859	12.4312	97.3737	12.5229	96.5657
		12.6147	0.00584795	12.4312	0	12.4312	0	12.4312	0		12.6147	97.3737	12.8899	98.5859	12.7982	97.3737	12.7982	96.5657
		12.7064	0.00584795	12.6147	0	12.6147	0	12.6147	0		12.9817	97.3737	13.1651	98.5859	12.9817	97.3737	13.0734	96.5657
		12.8899	0.00584795	12.7064	0	12.7064	0	12.7064	0		13.3486	97.3737	13.4404	98.5859	13.2569	97.3737	13.3486	96.5657
		13.1651	0.00584795	12.8899	0	12.8899	0	12.8899	0		13.9908	90.9091	13.7156	98.5859	13.5321	97.3737	13.6239	96.5657
		13.2569	0.00584795	13.1651	0	13.1651	0	13.1651	0		14.0826	84.8485	14.0826	98.5859	13.8073	97.3737	13.8991	96.5657
		13.3486	0.00584795	13.2569	0	13.2569	0	13.2569	0		14.1743	78.7879	14.3578	98.5859	14.0826	97.3737	14.1743	96.5657
		13.6239	0.00584795	13.3486	0	13.3486	0	13.3486	0		14.3578	73.5354	14.633	98.5859	14.3578	97.3737	14.4495	96.5657
		13.8073	0.00584795	13.6239	0	13.6239	0	13.6239	0		14.4495	68.6869	15.0917	98.5859	14.633	97.3737	14.7248	96.5657
		13.8991	0.00584795	13.8073	0	13.8073	0	13.8073	0		14.5413	44.0404	15.367	98.5859	14.9083	97.3737	15	96.5657
		13.9908	0.00584795	13.8991	0	13.8991	0	13.8991	0		14.633	28.2828	15.6422	98.5859	15.1835	97.3737	15.2752	96.5657
		14.1743	0.00584795	13.9908	0	13.9908	0	13.9908	0		14.7248	18.1818	15.9174	98.5859	15.367	97.3737	15.5505	96.5657
		14.3578	0.00584795	14.1743	0	14.1743	0	14.1743	0		14.8165	11.7172	16.2844	98.5859	15.7339	97.3737	15.8257	96.5657
		14.5413	0.00584795	14.3578	0	14.3578	0	14.3578	0		14.9083	7.67677	16.5596	98.5859	16.0092	97.3737	16.1009	96.5657
		14.7248	0.00584795	14.5413	0	14.5413	0	14.5413	0		15	5.25253	16.8349	98.5859	16.3761	97.3737	16.3761	96.5657
		14.9083	0.00584795	14.7248	0	14.7248	0	14.7248	0		15.0917	3.63636	17.0183	98.5859	16.7431	97.3737	16.6514	96.5657
		15.0917	0.00584795	14.9083	0	14.9083	0	14.9083	0		15.2752	2.42424	17.2018	98.1818	17.0183	97.3737	16.9266	96.5657
		15.367	0.00584795	15.0917	0	15.0917	0	15.0917	0		15.367	1.61616	17.5688	98.1818	17.3853	97.3737	17.2018	96.5657
		15.7339	0.0116959	15.367	0	15.367	0	15.367	0		15.5505	1.21212	17.6606	98.1818	17.6606	97.3737	17.4771	96.5657
		15.8257	0.0116959	15.7339	0	15.7339	0	15.7339	0		15.7339	0.808081	18.0275	98.1818	18.1193	97.3737	17.7523	96.5657
		16.0092	0.0233918	15.8257	0	15.8257	0	15.8257	0		15.9174	0.808081	18.211	97.7778	18.3945	97.3737	18.0275	96.5657
		16.1927	0.0526316	16.0092	0	16.0092	0	16.0092	0		16.1927	0.808081	18.578	97.7778	18.945	97.3737	18.3028	96.5657
		16.3761	0.0935673	16.1927	0	16.1927	0	16.1927	0		16.4679	0.808081	18.8532	97.3737	19.2202	97.3737	18.578	96.5657
		16.5596	0.140351	16.4679	0	16.4679	0	16.4679	0		16.7431	0.40404	19.0367	96.9697	19.5872	97.3737	18.8532	96.5657
		16.7431	0.187135	16.6514	0.00584795	16.6514	0.00584795	16.6514	0.00584795		17.1101	0.40404	20.0459	88.4848	19.9541	97.3737	19.1284	96.5657
		16.9266	0.222222	16.8349	0.00584795	16.8349	-1.74854	16.8349	0.00584795		17.4771	0.40404	20.1376	81.2121	20.3211	97.3737	19.4037	96.5657
		17.0183	0.245614	17.0183	0.00584795	17.0183	0.00584795	17.0183	0.00584795		17.7523	0.40404	20.2294	74.7475	20.5963	97.3737	19.6789	96.5657
		17.2936	0.274854	17.1101	0.00584795	17.1101	0.00584795	17.1101	0.00584795		18.0275	0.40404	20.3211	68.2828	20.8716	97.3737	19.9541	96.5657
		17.3853	0.298246	17.2936	0.00584795	17.2936	0.00584795	17.2936	0.00584795		18.3028	0.40404	20.4128	63.0303	21.2385	97.3737	20.2294	96.5657
		17.5688	0.321637	17.3853	0.00584795	17.3853	0.00584795	17.3853	0.00584795		18.578	0.40404	20.5046	51.3131	21.5138	97.3737	20.5046	96.5657
		17.7523	0.345029	17.5688	0.00584795	17.5688	0.00584795	17.5688	0.00584795		18.8532	0.40404	20.5963	41.6162	21.8807	97.3737	20.7798	96.5657
		17.844	0.356725	17.6606	0.00584795	17.6606	0.00584795	17.6606	0.00584795		19.1284	0.40404	20.6881	33.9394	22.156	97.3737	21.055	96.5657
		18.0275	0.374269	17.844	0.00584795	17.844	0.00584795	17.844	0.00584795		19.3119	0.40404	20.7798	27.4747	22.6147	96.9697	21.3303	96.5657
		18.211	0.391813	18.0275	0.00584795	18.0275	0.00584795	18.0275	0.00584795		19.5872	0.40404	20.8716	22.2222	22.7982	96.1616	21.6055	96.5657
		18.3945	0.397661	18.211	0.00584795	18.211	0.00584795	18.211	0.00584795		19.7706	0.40404	20.9633	18.1818	22.9817	95.3535	21.8807	96.5657
		18.578	0.409357	18.3945	0.00584795	18.3945	0.00584795	18.3945	0.00584795		20.2294	0.40404	21.055	14.5455	23.1651	94.5455	22.156	96.5657
		18.7615	0.415205	18.578	0.00584795	18.578	0.00584795	18.578	0.00584795		20.6881	0.40404	21.2385	11.7172	23.4404	93.7374	22.4312	96.5657
		18.8532	0.415205	18.7615	0.00584795	18.7615	0.00584795	18.7615	0.00584795		21.1468	0.40404	21.3303	9.29293	23.8073	92.1212	22.7064	96.5657
		19.0367	0.409357	19.0367	0.0116959	19.0367	0.0116959	19.0367	0.0116959		21.6055	0.40404	21.422	7.27273	23.9908	90.9091	22.9817	96.5657
		19.2202	0.403509	19.2202	0.00584795	19.2202	0.00584795	19.2202	0.00584795		22.0642	0.40404	21.5138	5.65657	24.0826	89.697	23.2569	96.5657
		19.4037	0.397661	19.4954	0.0116959	19.4954	0.0116959	19.4954	0.0116959		22.5229	0.40404	21.6055	4.44444	24.1743	88.8889	23.5321	96.5657
		19.5872	0.385965	19.7706	0.00584795	19.7706	0.00584795	19.7706	0.00584795		22.9817	0.40404	21.789	2.82828	24.2661	87.6768	23.8073	96.5657
		19.6789	0.374269	19.9541	0.00584795	19.9541	0.00584795	19.9541	0.00584795		23.4404	0.40404	22.0642	2.0202	24.3578	86.0606	24.0826	96.5657
		19.8624	0.368421	20.2294	0.0116959	20.2294	0.0116959	20.2294	0.0116959		23.8991	0.40404	22.2477	1.21212	24.4495	70.7071	24.3578	96.5657
		19.8624	0.362573	20.3211	0.0175439	20.3211	0.0116959	20.3211	0.0116959		24.3578	0.40404	22.4312	0.808081	24.5413	58.5859	24.633	96.5657
		20.0459	0.350877	20.5963	0.0233918	20.6881	0.0116959	20.6881	0.0116959		24.8165	0.40404	22.8899	0.40404	24.7248	48.4848	24.9083	96.5657
		20.1376	0.339181	20.6881	0.0350877	21.055	0.0175439	21.055	0.0175439		25.2752	0.40404	23.3486	0.40404	24.8165	40	25.1835	96.5657
		20.3211	0.327485	20.7798	0.0526316	21.2385	0.0175439	21.2385	0.0175439		25.7339	0.40404	23.8073	0.40404	24.9083	33.1313	25.4587	96.5657
		20.5046	0.315789	20.8716	0.0701754	21.5138	0.0233918	21.5138	0.0233918		26.1927	0.40404	24.2661	0.40404	25	26.2626	25.7339	96.5657
		20.5963	0.304094	20.9633	0.0818713	21.789	0.0233918	21.789	0.0233918		26.6514	0.40404	24.7248	0.40404	25.0917	20.6061	26.0092	96.5657
		20.7798	0.292398	21.055	0.0994152	21.9725	0.0292398	21.9725	0.0233918		27.1101	0.40404	25.1835	0.40404	25.1835	16.5657	26.3761	96.1616
		20.9633	0.274854	21.2385	0.111111	22.156	0.0292398	22.156	0.0233918		27.5688	0.40404	25.6422	0.40404	25.2752	12.9293	26.7431	96.1616
		21.1468	0.263158	21.3303	0.122807	22.4312	0.0350877	22.4312	0.0233918		28.0275	0.40404	26.1009	0.40404	25.367	10.5051	27.0183	95.3535
		21.3303	0.245614	21.422	0.140351	22.7982	0.0409357	22.7982	0.0292398		28.4862	0.40404	26.5596	0.40404	25.4587	8.08081	27.2936	94.9495
		21.422	0.233918	21.6055	0.152047	23.0734	0.0467836	23.0734	0.0350877		28.945	0.40404	27.0183	0.40404	25.6422	6.46465	27.4771	93.3333
		21.6055	0.222222	21.6972	0.163743	23.2569	0.0526316	23.3486	0.0409357		29.4037	0.40404	27.4771	0.40404	25.7339	4.44444	27.5688	91.3131
		21.8807	0.204678	21.8807	0.175439	23.5321	0.0584795	23.5321	0.0409357		29.8624	0.40404	27.9358	0.40404	25.9174	3.23232	27.7523	89.2929
		22.0642	0.192982	21.9725	0.192982	23.8073	0.0643275	23.7156	0.0467836		30.3211	0.40404	28.3945	0.40404	26.0092	2.42424	27.844	87.6768
		22.156	0.187135	22.0642	0.204678	24.0826	0.0818713	23.8991	0.0526316		30.7798	0.40404	28.8532	0.40404	26.2844	1.61616	27.9358	86.0606
		22.3394	0.175439	22.156	0.222222	24.2661	0.0935673	24.1743	0.0584795		31.2385	0.40404	29.3119	0.40404	26.4679	1.21212	28.0275	80.8081
		22.5229	0.169591	22.3394	0.239766	24.3578	0.105263	24.3578	0.0584795		31.6972	0.40404	29.7706	0.40404	26.5596	1.21212	28.1193	75.5556
		22.7064	0.163743	22.4312	0.269006	24.633	0.134503	24.5413	0.0643275		32.156	0.40404	30.2294	0.40404	26.8349	0.808081	28.211	70.7071
		22.7982	0.152047	22.6147	0.304094	24.8165	0.192982	24.7248	0.0701754		32.6147	0.40404	30.6881	0.40404	27.2936	0.808081	28.3028	65.8586
		22.9817	0.146199	22.7982	0.350877	24.9083	0.274854	25	0.0760234		33.0734	0.40404	31.1468	0.40404	27.7523	0.808081	28.3945	61.8182
		23.0734	0.140351	22.9817	0.403509	25.0917	0.362573	25.1835	0.0818713		33.5321	0.40404	31.6055	0.40404	28.211	0.808081	28.4862	55.7576
		23.1651	0.140351	23.1651	0.473684	25.2752	0.461988	25.4587	0.0877193		33.9908	0.40404	32.0642	0.40404	28.6697	0.808081	28.578	50.5051
		23.3486	0.134503	23.3486	0.538012	25.4587	0.538012	25.6422	0.0994152		34.4495	0.40404	32.5229	0.40404	29.1284	0.808081	28.6697	45.6566
		23.4404	0.128655	23.4404	0.602339	25.5505	0.614035	25.9174	0.111111		34.9083	0.40404	32.9817	0.40404	29.5872	0.808081	28.7615	41.2121
		23.5321	0.128655	23.6239	0.660819	25.7339	0.678363	26.1009	0.122807		35.367	0.40404	33.4404	0.40404	30.0459	0.808081	28.8532	37.1717
		23.7156	0.116959	23.8073	0.690058	25.9174	0.730994	26.2844	0.134503		35.8257	0.40404	33.8991	0.40404	30.5046	0.808081	28.945	34.3434
		23.8991	0.111111	24.0826	0.707602	26.1009	0.777778	26.3761	0.140351		36.2844	0.40404	34.3578	0.40404	30.9633	0.808081	29.1284	30.7071
		24.1743	0.105263	24.2661	0.690058	26.2844	0.807018	26.5596	0.152047		36.7431	0.40404	34.8165	0.40404	31.422	0.808081	29.2202	27.8788
		24.3578	0.0935673	24.4495	0.666667	26.4679	0.824561	26.7431	0.175439		37.2018	0.40404	35.2752	0.40404	31.8807	0.808081	29.3119	25.0505
		24.5413	0.0877193	24.633	0.637427	26.6514	0.836257	26.9266	0.192982		37.6606	0.40404	35.7339	0.40404	32.3394	0.808081	29.4037	23.0303
		24.7248	0.0818713	24.8165	0.608187	26.8349	0.824561	27.2018	0.22807		38.1193	0.40404	36.1927	0.40404	32.7982	0.808081	29.6789	19.3939
		24.8165	0.0818713	24.9083	0.567251	27.0183	0.807018	27.2936	0.280702		38.578	0.40404	36.6514	0.40404	33.2569	0.808081	29.7706	17.3737
		25	0.0760234	25.0917	0.538012	27.1101	0.789474	27.4771	0.362573		39.0367	0.40404	37.1101	0.40404	33.7156	0.808081	29.9541	16.1616
		25.1835	0.0643275	25.2752	0.502924	27.2936	0.766082	27.6606	0.508772		39.4954	0.40404	37.5688	0.40404	34.1743	0.808081	30.1376	14.9495
		25.367	0.0643275	25.4587	0.45614	27.3853	0.725146	27.844	0.701754		39.9541	0.40404	38.0275	0.40404	34.633	0.808081	30.2294	14.1414
		25.5505	0.0584795	25.5505	0.432749	27.6606	0.690058	27.9358	0.883041		40.4128	0.40404	38.4862	0.40404	35.0917	0.808081	30.4128	13.3333
		25.6422	0.0526316	25.7339	0.397661	27.7523	0.643275	28.1193	1.04094		40.8716	0.40404	38.945	0.40404	35.5505	0.808081	30.5046	12.5253
		25.8257	0.0526316	25.9174	0.374269	27.9358	0.602339	28.3028	1.16959		41.3303	0.40404	39.4037	0.40404	36.0092	0.808081	30.5963	11.7172
		26.0092	0.0467836	26.1009	0.339181	28.1193	0.561404	28.4862	1.27485		41.789	0.40404	39.8624	0.40404	36.4679	0.808081	30.7798	10.9091
		26.1009	0.0467836	26.1927	0.315789	28.211	0.520468	28.6697	1.35088		42.2477	0.40404	40.3211	0.40404	36.9266	0.808081	30.9633	10.5051
		26.2844	0.0409357	26.3761	0.292398	28.3945	0.48538	28.7615	1.39181		42.7064	0.40404	40.7798	0.40404	37.3853	0.808081	31.055	9.69697
		26.3761	0.0409357	26.5596	0.274854	28.578	0.444444	28.945	1.40351		43.1651	0.40404	41.2385	0.40404	37.844	0.808081	31.2385	9.29293
		26.5596	0.0350877	26.7431	0.239766	28.7615	0.415205	29.2202	1.39181		43.6239	0.40404	41.6972	0.40404	38.3028	0.808081	31.422	8.48485
		26.7431	0.0292398	27.0183	0.216374	28.8532	0.380117	29.3119	1.35088		44.0826	0.40404	42.156	0.40404	38.7615	0.808081	31.6972	7.67677
		26.8349	0.0292398	27.2018	0.19883	29.0367	0.356725	29.4954	1.28655		44.5413	0.40404	42.6147	0.40404	39.2202	0.808081	31.8807	7.27273
		27.0183	0.0292398	27.4771	0.175439	29.2202	0.333333	29.5872	1.21637		45	0.40404	43.0734	0.40404	39.6789	0.808081	32.156	6.86869
		27.2018	0.0233918	27.6606	0.152047	29.4037	0.309942	29.7706	1.1345		45.4587	0.40404	43.5321	0.40404	40.1376	0.808081	32.5229	6.06061
		27.3853	0.0175439	27.844	0.140351	29.4954	0.28655	29.9541	1.04678		45.9174	0.40404	43.9908	0.40404	40.5963	0.808081	32.8899	5.65657
		27.5688	0.0175439	28.0275	0.128655	29.6789	0.269006	30.1376	0.964912		46.3761	0.40404	44.4495	0.40404	41.055	0.808081	33.0734	5.25253
		27.7523	0.0175439	28.211	0.122807	29.9541	0.25731	30.3211	0.883041		46.8349	0.40404	44.9083	0.40404	41.5138	0.808081	33.3486	4.84848
		27.9358	0.0175439	28.3945	0.105263	30.1376	0.239766	30.4128	0.807018		47.2936	0.40404	45.367	0.40404	41.9725	0.808081	33.7156	4.44444
		28.1193	0.0116959	28.578	0.0935673	30.3211	0.222222	30.5963	0.74269		47.7523	0.40404	45.8257	0.40404	42.4312	0.808081	33.8991	4.0404
		28.3028	0.0116959	28.8532	0.0818713	30.5963	0.216374	30.7798	0.678363		48.211	0.40404	46.2844	0.40404	42.8899	0.808081	34.0826	3.63636
		28.578	0.0116959	29.0367	0.0760234	30.7798	0.210526	30.9633	0.625731		48.6697	0.40404	46.7431	0.40404	43.3486	0.808081	34.4495	3.63636
		28.7615	0.0116959	29.2202	0.0643275	31.055	0.204678	31.1468	0.578947		49.1284	0.40404	47.2018	0.40404	43.8073	0.808081	34.8165	3.23232
		29.0367	0.0116959	29.4954	0.0584795	31.2385	0.19883	31.3303	0.538012		49.5872	0.40404	47.6606	0.40404	44.2661	0.808081	35.2752	2.82828
		29.2202	0.0116959	29.7706	0.0526316	31.5138	0.19883	31.5138	0.508772				48.1193	0.40404	44.7248	0.808081	35.8257	2.82828
		29.4037	0.0116959	30.0459	0.0409357	31.6972	0.19883	31.8807	0.450292				48.578	0.40404	45.1835	0.808081	36.1009	2.82828
		29.5872	0.00584795	30.3211	0.0350877	31.9725	0.19883	32.156	0.426901				49.0367	0.40404	45.6422	0.808081	36.5596	2.42424
		29.9541	0.00584795	30.6881	0.0292398	32.156	0.19883	32.5229	0.403509				49.4954	0.40404	46.1009	0.808081	37.0183	2.42424
		30.1376	0.00584795	30.9633	0.0292398	32.4312	0.192982	32.7064	0.397661						46.5596	0.808081	37.3853	2.42424
		30.4128	0.00584795	31.3303	0.0233918	32.7982	0.19883	32.8899	0.391813						47.0183	0.808081	37.844	2.42424
		30.5963	0.0116959	31.6972	0.0233918	32.9817	0.19883	33.0734	0.380117						47.4771	0.808081	38.211	2.42424
		30.7798	0.0116959	31.9725	0.0233918	33.2569	0.192982	33.3486	0.374269						47.9358	0.808081	38.6697	2.0202
		31.1468	0.0116959	32.4312	0.0233918	33.5321	0.192982	33.5321	0.362573						48.3945	0.808081	39.0367	2.0202
		31.3303	0.0175439	32.6147	0.0175439	33.8073	0.187135	33.7156	0.356725						48.8532	0.808081	39.4037	2.0202
		31.5138	0.0175439	32.8899	0.0233918	34.0826	0.181287	33.8073	0.345029						49.3119	0.808081	39.7706	2.0202
		31.789	0.0175439	33.1651	0.0233918	34.2661	0.175439	33.9908	0.327485								40.1376	2.0202
		32.0642	0.0175439	33.5321	0.0292398	34.5413	0.163743	34.2661	0.309942								40.5046	2.0202
		32.2477	0.0233918	33.8991	0.0292398	34.7248	0.157895	34.4495	0.280702								40.8716	2.0202
		32.6147	0.0175439	34.2661	0.0292398	35	0.146199	34.8165	0.251462								41.2385	2.0202
		32.8899	0.0233918	34.3578	0.0292398	35.1835	0.140351	35.0917	0.233918								41.6055	2.0202
		33.1651	0.0233918	34.633	0.0350877	35.4587	0.128655	35.367	0.204678								41.9725	2.0202
		33.5321	0.0292398	34.9083	0.0350877	35.6422	0.116959	35.5505	0.187135								42.3394	2.0202
		33.8991	0.0292398	35.2752	0.0292398	35.8257	0.111111	35.7339	0.169591								42.7064	2.0202
		34.2661	0.0292398	35.4587	0.0350877	36.0092	0.105263	35.8257	0.152047								43.0734	2.0202
		34.3578	0.0292398	35.8257	0.0350877	36.2844	0.0994152	36.1009	0.140351								43.4404	2.0202
		34.633	0.0350877	36.1009	0.0350877	36.4679	0.0877193	36.2844	0.122807								43.8073	2.0202
		34.9083	0.0350877	36.7431	0.0350877	36.6514	0.0818713	36.4679	0.111111								44.1743	2.0202
		35.2752	0.0292398	37.0183	0.0350877	36.8349	0.0760234	36.7431	0.0935673								44.5413	2.0202
		35.4587	0.0350877	37.3853	0.0350877	37.1101	0.0643275	37.0183	0.0818713								44.9083	2.0202
		35.8257	0.0350877	37.7523	0.0350877	37.2936	0.0584795	37.2018	0.0701754								45.2752	2.0202
		36.1009	0.0350877	38.1193	0.0350877	37.6606	0.0526316	37.4771	0.0584795								45.6422	2.0202
		36.7431	0.0350877	38.4862	0.0350877	38.1193	0.0350877	37.6606	0.0526316								46.0092	2.0202
		37.0183	0.0350877	38.945	0.0350877	38.4862	0.0292398	37.9358	0.0467836								46.3761	2.0202
		37.3853	0.0350877	39.5872	0.0409357	38.7615	0.0233918	38.1193	0.0350877								46.7431	2.0202
		37.7523	0.0350877	40.4128	0.0409357	39.0367	0.0175439	38.3945	0.0292398								47.1101	2.0202
		38.1193	0.0350877	40.6881	0.0350877	39.2202	0.0116959	38.578	0.0292398								47.4771	2.0202
		38.4862	0.0350877	41.1468	0.0350877	39.7706	0.0116959	38.7615	0.0233918								47.844	2.0202
		38.945	0.0350877	41.6055	0.0292398	40.2294	0.00584795	39.1284	0.0175439								48.211	2.0202
		39.5872	0.0409357	42.2477	0.0350877	40.5963	0	39.3119	0.0175439								48.578	2.0202
		40.4128	0.0409357	42.7064	0.0350877	40.9633	0.00584795	39.5872	0.0116959								48.945	2.0202
		40.6881	0.0350877	43.1651	0.0292398	41.5138	0.00584795	39.7706	0.0116959								49.3119	2.0202
		41.1468	0.0350877	43.6239	0.0292398	41.9725	0.00584795	40.0459	0.0116959								49.6789	2.0202
		41.6055	0.0292398	44.1743	0.0233918	42.2477	0.00584795	40.5046	0.00584795
		42.2477	0.0350877	44.7248	0.0233918	42.6147	0.00584795	40.8716	0
		42.7064	0.0350877	45.367	0.0175439	42.8899	0.00584795	41.2385	0
		43.1651	0.0292398	45.8257	0.0175439	43.2569	0.0116959	41.5138	0
		43.6239	0.0292398	46.2844	0.0175439	43.7156	0.00584795	41.789	0
		44.1743	0.0233918	46.9266	0.0116959	44.0826	0.0116959	42.0642	-0.00584795
		44.7248	0.0233918	47.4771	0.0116959	44.3578	0.00584795	42.3394	-0.00584795
		45.367	0.0175439	48.0275	0.00584795	44.8165	0.00584795	42.7064	-0.00584795
		45.8257	0.0175439	48.4862	0.00584795	45.0917	0.0116959	42.9817	-0.00584795
		46.2844	0.0175439	49.4037	0.00584795	45.4587	0.0116959	43.2569	-0.00584795
		46.9266	0.0116959			45.9174	0.0116959	43.5321	-0.00584795
		47.4771	0.0116959			46.2844	0.0116959	43.8991	-0.00584795
		48.0275	0.00584795			46.6514	0.0116959	44.2661	-0.00584795
		48.4862	0.00584795			47.0183	0.0116959	44.7248	-0.00584795
		49.4037	0.00584795			47.2936	0.0175439	45.0917	-0.00584795
						47.844	0.0175439	45.4587	-0.00584795
						48.211	0.0175439	45.9174	-0.00584795
						48.3945	0.0175439	46.1927	-0.00584795
						48.8532	0.0175439	46.3761	-0.00584795
						49.4954	0.0175439	46.7431	-0.00584795
								47.1101	-0.00584795
								47.5688	-0.00584795
								47.7523	0
								48.1193	0
								48.578	0
								49.0367	0
								49.5872	0

## Sheet: Fig1aCurve4
	16.4679	0	0
	16.6514	0	0.00584795
	16.8349	0.00107302	0.00584795
	17.0183	0.00214604	0.00584795
	17.1101	0.00268255	0.00584795
	17.2936	0.00375557	0.00584795
	17.3853	0.00429208	0.00584795
	17.5688	0.00536509	0.00584795
	17.6606	0.0059016	0.00584795
	17.844	0.00697462	0.00584795
	18.0275	0.00804764	0.00584795
	18.211	0.00912066	0.00584795
	18.3945	0.0101937	0.00584795
	18.578	0.0112667	0.00584795
	18.7615	0.0123397	0.00584795
	19.0367	0.0139492	0.0116959
	19.2202	0.0160953	0.00584795
	19.4954	0.0177048	0.0116959
	19.7706	0.0209239	0.00584795
	19.9541	0.0219969	0.00584795
	20.2294	0.0236064	0.0116959
	20.3211	0.0246794	0.0116959
	20.6881	0.0289715	0.0116959
	21.055	0.0332636	0.0175439
	21.2385	0.0364826	0.0175439
	21.5138	0.0413112	0.0233918
	21.789	0.0477493	0.0233918
	21.9725	0.0520414	0.0233918
	22.156	0.0563335	0.0233918
	22.4312	0.0627716	0.0233918
	22.7982	0.0713558	0.0292398
	23.0734	0.0794034	0.0350877
	23.3486	0.0890606	0.0409357
	23.5321	0.0965717	0.0409357
	23.7156	0.104083	0.0467836
	23.8991	0.112667	0.0526316
	24.1743	0.127153	0.0584795
	24.3578	0.137883	0.0584795
	24.5413	0.148613	0.0643275
	24.7248	0.160416	0.0701754
	25	0.179731	0.0760234
	25.1835	0.19368	0.0818713
	25.4587	0.216213	0.0877193
	25.6422	0.232309	0.0994152
	25.9174	0.259671	0.111111
	26.1009	0.280058	0.122807
	26.2844	0.302591	0.134503
	26.3761	0.314931	0.140351
	26.5596	0.340684	0.152047
	26.7431	0.368582	0.175439
	26.9266	0.400773	0.192982
	27.2018	0.453887	0.22807
	27.2936	0.474811	0.280702
	27.4771	0.526316	0.362573
	27.6606	0.592843		0.508772
	27.844	0.686196		0.701754
	27.9358	0.750577		0.883041
	28.1193	0.912603		1.04094
	28.3028	1.1036		1.16959
	28.4862	1.3182		1.27485
	28.6697	1.55212		1.35088
	28.7615	1.67606		1.39181
	28.945	1.93143		1.40351
	29.2202	2.31772		1.39181
	29.3119	2.44541		1.35088
	29.4954	2.69328		1.28655
	29.5872	2.81131		1.21637
	29.7706	3.0345		1.1345
	29.9541	3.24266		1.04678
	30.1376	3.43473			0.964912
	30.3211	3.61178			0.883041
	30.4128	3.69279			0.807018
	30.5963	3.84087			0.74269
	30.7798	3.97714			0.678363
	30.9633	4.10161			0.625731
	31.1468	4.21643			0.578947
	31.3303	4.32266			0.538012
	31.5138	4.42137			0.508772
	31.8807	4.60808			0.450292
	32.156	4.73201			0.426901
	32.5229	4.88867			0.403509
	32.7064	4.96271			0.397661
	32.8899	5.03568			0.391813
	33.0734	5.10757				0.380117
	33.3486	5.21219				0.374269
	33.5321	5.28086				0.362573
	33.7156	5.34739				0.356725
	33.8073	5.38012				0.345029
	33.9908	5.44343				0.327485
	34.2661	5.53356				0.309942
	34.4495	5.59043				0.280702
	34.8165	5.69344				0.251462
	35.0917	5.76265				0.233918
	35.367	5.82703				0.204678
	35.5505	5.86459				0.187135
	35.7339	5.89892				0.169591
	35.8257	5.91448				0.152047
	36.1009	5.95633				0.140351
	36.2844	5.98208				0.122807
	36.4679	6.00461				0.111111
	36.7431	6.0352				0.0935673
	37.0183	6.06095				0.0818713
	37.2018	6.07597				0.0701754
	37.4771	6.09528				0.0584795
	37.6606	6.10601				0.0526316
	37.9358	6.1205				0.0467836
	38.1193	6.12908				0.0350877
	38.3945	6.13874				0.0292398
	38.578	6.14411				0.0292398
	38.7615	6.14947				0.0233918
	39.1284	6.15806				0.0175439
	39.3119	6.16127				0.0175439
	39.5872	6.1661				0.0116959
	39.7706	6.16825				0.0116959
	40.0459	6.17147				0.0116959
	40.5046	6.17683				0.00584795
	12.2477		96.5657
	12.5229		96.5657
	12.7982		96.5657	0
	13.0734		96.5657	0
	13.3486		96.5657	0
	13.6239		96.5657	0
	13.8991		96.5657	0
	14.1743		96.5657	0
	14.4495		96.5657	0
	14.7248		96.5657	0
	15		96.5657	0
	15.2752		96.5657	0
	15.5505		96.5657	0
	15.8257		96.5657	0
	16.1009		96.5657	0
	16.3761		96.5657	0
	16.6514		96.5657	0
	16.9266		96.5657	0
	17.2018		96.5657	0
	17.4771		96.5657	0
	17.7523		96.5657	0
	18.0275		96.5657	0
	18.3028		96.5657	0
	18.578		96.5657	0
	18.8532		96.5657	0
	19.1284		96.5657	0
	19.4037		96.5657	0
	19.6789		96.5657	0
	19.9541		96.5657	0
	20.2294		96.5657	0
	20.5046		96.5657	0
	20.7798		96.5657	0
	21.055		96.5657	0
	21.3303		96.5657	0
	21.6055		96.5657	0
	21.8807		96.5657	0
	22.156		96.5657	0
	22.4312		96.5657	0
	22.7064		96.5657	0
	22.9817		96.5657	0
	23.2569		96.5657	0
	23.5321		96.5657	0
	23.8073		96.5657	0
	24.0826		96.5657	0
	24.3578		96.5657	0
	24.633		96.5657	0
	24.9083		96.5657	0
	25.1835		96.5657	0
	25.4587		96.5657	0
	25.7339		96.5657	0.338772
	26.0092		96.5657	0.314574
	26.3761		96.1616	0.943723
	26.7431		96.1616	1.2583
	27.0183		95.3535	2.56902
	27.2936		94.9495	5.87205
	27.4771		93.3333	8.25758
	27.5688		91.3131	13.2121
	27.7523		89.2929	15.8545
	27.844		87.6768	22.901
	27.9358		86.0606	37.4343
	28.0275		80.8081	46.2424
	28.1193		75.5556	55.0505
	28.211		70.7071	51.7475
	28.3028		65.8586	53.9495
	28.3945		61.8182	55.0505
	28.4862		55.7576	55.0505
	28.578		50.5051	56.1515
	28.6697		45.6566	50.6465
	28.7615		41.2121	44.0404
	28.8532		37.1717	32.5899
	28.945		34.3434		29.0667
	29.1284		30.7071		26.4242
	29.2202		27.8788		24.6626
	29.3119		25.0505		20.5522
	29.4037		23.0303		19.0842
	29.6789		19.3939		13.8413
	29.7706		17.3737		11.0101
	29.9541		16.1616		9.54209
	30.1376		14.9495		6.29149
	30.2294		14.1414		6.60606
	30.4128		13.3333		7.04646
	30.5046		12.5253		5.87205
	30.5963		11.7172		5.13805
	30.7798		10.9091			5.13805
	30.9633		10.5051			3.77489
	31.055		9.69697			3.77489
	31.2385		9.29293			3.85354
	31.422		8.48485			2.93603
	31.6972		7.67677			2.64242
	31.8807		7.27273			2.20202
	32.156		6.86869			1.69386
	32.5229		6.06061			1.69386
	32.8899		5.65657			1.69386
	33.0734		5.25253			1.35509
	33.3486		4.84848			1.60147
	33.7156		4.44444			1.60147
	33.8991		4.0404			1.10101
	34.0826		3.63636			1.10101
	34.4495		3.63636			0.880808
	34.8165		3.23232			0.463583
	35.2752		2.82828			0.489338
	35.8257		2.82828			0.463583
	36.1009		2.82828			0.231792
	36.5596		2.42424			0.259061
	37.0183		2.42424			0.231792
	37.3853		2.42424			0
	37.844		2.42424			0.244669
	38.211		2.42424			0.244669
	38.6697		2.0202			0.259061
	39.0367		2.0202			0.259061
	39.4037		2.0202	0
	39.7706		2.0202	0
	40.1376		2.0202	0
	40.5046		2.0202	0
	40.8716		2.0202	0
	41.2385		2.0202	0
	41.6055		2.0202	0
	41.9725		2.0202	0
	42.3394		2.0202	0
	42.7064		2.0202	0
	43.0734		2.0202	0
	43.4404		2.0202	0
	43.8073		2.0202	0
	44.1743		2.0202	0
	44.5413		2.0202	0
	44.9083		2.0202	0
	45.2752		2.0202	0
	45.6422		2.0202	0
	46.0092		2.0202	0
	46.3761		2.0202	0
	46.7431		2.0202	0
	47.1101		2.0202	0
	47.4771		2.0202	0
	47.844		2.0202	0
	48.211		2.0202	0
	48.578		2.0202	0
	48.945		2.0202	0
	49.3119		2.0202	-0.0415868
	49.6789		2.0202	-0.062204
6.18	16.4679	100
	16.6514	100
	16.8349	99.9826
	17.0183	99.9653
	17.1101	99.9566
	17.2936	99.9392
	17.3853	99.9305
	17.5688	99.9132
	17.6606	99.9045
	17.844	99.8871
	18.0275	99.8698
	18.211	99.8524
	18.3945	99.8351
	18.578	99.8177
	18.7615	99.8003
	19.0367	99.7743
	19.2202	99.7396
	19.4954	99.7135
	19.7706	99.6614
	19.9541	99.6441
	20.2294	99.618
	20.3211	99.6007
	20.6881	99.5312
	21.055	99.4618
	21.2385	99.4097
	21.5138	99.3315
	21.789	99.2274
	21.9725	99.1579
	22.156	99.0885
	22.4312	98.9843
	22.7982	98.8454
	23.0734	98.7152
	23.3486	98.5589
	23.5321	98.4374
	23.7156	98.3158
	23.8991	98.1769
	24.1743	97.9425
	24.3578	97.7689
	24.5413	97.5953
	24.7248	97.4043
	25	97.0917
	25.1835	96.866
	25.4587	96.5014
	25.6422	96.241
	25.9174	95.7982
	26.1009	95.4683
	26.2844	95.1037
	26.3761	94.904
	26.5596	94.4873
	26.7431	94.0359
	26.9266	93.515
	27.2018	92.6555
	27.2936	92.317
	27.4771	91.4836
	27.6606	90.4071
	27.844	88.8965
	27.9358	87.8547
	28.1193	85.233
	28.3028	82.1424
	28.4862	78.6698
	28.6697	74.8848
	28.7615	72.8794
	28.945	68.747
	29.2202	62.4964
	29.3119	60.4303
	29.4954	56.4195
	29.5872	54.5096
	29.7706	50.8981
	29.9541	47.5297
	30.1376	44.4218
	30.3211	41.5569
	30.4128	40.246
	30.5963	37.85
	30.7798	35.6449
	30.9633	33.6308
	31.1468	31.773
	31.3303	30.0541
	31.5138	28.4567
	31.8807	25.4356
	32.156	23.4302
	32.5229	20.8952
	32.7064	19.6972
	32.8899	18.5165
	33.0734	17.3532
	33.3486	15.6604
	33.5321	14.5491
	33.7156	13.4727
	33.8073	12.9431
	33.9908	11.9187
	34.2661	10.4602
	34.4495	9.53999
	34.8165	7.87316
	35.0917	6.75327
	35.367	5.7115
	35.5505	5.1038
	35.7339	4.54819
	35.8257	4.29643
	36.1009	3.61929
	36.2844	3.20258
	36.4679	2.83796
	36.7431	2.34312
	37.0183	1.92642
	37.2018	1.68334
	37.4771	1.37081
	37.6606	1.19718
	37.9358	0.962783
	38.1193	0.823881
	38.3945	0.667616
	38.578	0.580802
	38.7615	0.493988
	39.1284	0.355086
	39.3119	0.302998
	39.5872	0.224865
	39.7706	0.19014
	40.0459	0.138051
	40.5046	0.0512375

## Sheet: Fig1aCurve3
	16.4679	0	0
	16.6514	0	0.00584795
	16.8349	0.000917431	0.005
	17.0183	0.00199045	0.00584795
	17.1101	0.00252696	0.00584795
	17.2936	0.00359998	0.00584795
	17.3853	0.00413649	0.00584795
	17.5688	0.00520951	0.00584795
	17.6606	0.00574602	0.00584795
	17.844	0.00681904	0.00584795
	18.0275	0.00789205	0.00584795
	18.211	0.00896507	0.00584795
	18.3945	0.0100381	0.00584795
	18.578	0.0111111	0.00584795
	18.7615	0.0121841	0.00584795
	19.0367	0.0154032	0.0116959
	19.2202	0.0164762	0.00584795
	19.4954	0.0196953	0.0116959
	19.7706	0.0213048	0.00584795
	19.9541	0.0223778	0.00584795
	20.2294	0.0255969	0.0116959
	20.3211	0.0266699	0.0116959
	20.6881	0.030962	0.0116959
	21.055	0.0374001	0.0175439
	21.2385	0.0406191	0.0175439
	21.5138	0.0470572	0.0233918
	21.789	0.0534954	0.0233918
	21.9725	0.0588605	0.0292398
	22.156	0.0642255	0.0292398
	22.4312	0.0738827	0.0350877
	22.7982	0.088905	0.0409357
	23.0734	0.101781	0.0467836
	23.2569	0.111438	0.0526316
	23.5321	0.127534	0.0584795
	23.8073	0.145238	0.0643275
	24.0826	0.167772	0.0818713
	24.2661	0.18494	0.0935673
	24.3578	0.194597	0.105263
	24.633	0.231617	0.134503
	24.8165	0.267026	0.192982
	24.9083	0.292242		0.274854
	25.0917	0.358769		0.362573
	25.2752	0.443538		0.461988
	25.4587	0.542255		0.538012
	25.5505	0.598589		0.614035
	25.7339	0.723059		0.678363
	25.9174	0.857187		0.730994
	26.1009	0.999898		0.777778
	26.2844	1.14797		0.807018
	26.4679	1.29927		0.824561
	26.6514	1.45271		0.836257
	26.8349	1.60401		0.824561
	27.0183	1.75208		0.807018
	27.1101	1.82451		0.789474
	27.2936	1.96508		0.766082
	27.3853	2.03161		0.725146
	27.6606	2.22153			0.690058
	27.7523	2.28055			0.643275
	27.9358	2.39107			0.602339
	28.1193	2.49408			0.561404
	28.211	2.54183			0.520468
	28.3945	2.63089			0.48538
	28.578	2.71244			0.444444
	28.7615	2.78862			0.415205
	28.8532	2.82349			0.380117
	29.0367	2.88895			0.356725
	29.2202	2.95011			0.333333
	29.4037	3.00698			0.309942
	29.4954	3.03327			0.28655
	29.6789	3.08263			0.269006
	29.9541	3.15345			0.25731
	30.1376	3.19744			0.239766
	30.3211	3.23822			0.222222
	30.5963	3.29777			0.216374
	30.7798	3.3364	0.210526
	31.055	3.39273	0.204678
	31.2385	3.42921	0.19883
	31.5138	3.48394	0.19883
	31.6972	3.52042	0.19883
	31.9725	3.57514	0.19883
	32.156	3.61163	0.19883
	32.4312	3.66474	0.192982
	32.7982	3.73771	0.19883
	32.9817	3.77419	0.19883
	33.2569	3.8273	0.192982
	33.5321	3.88042	0.192982
	33.8073	3.93192				0.187135
	34.0826	3.98182				0.181287
	34.2661	4.01401				0.175439
	34.5413	4.05908				0.163743
	34.7248	4.08805				0.157895
	35	4.12828				0.146199
	35.1835	4.15404				0.140351
	35.4587	4.18945				0.128655
	35.6422	4.21091				0.116959
	35.8257	4.23129				0.111111
	36.0092	4.25061				0.105263
	36.2844	4.27797				0.0994152
	36.4679	4.29407				0.0877193
	36.6514	4.30909				0.0818713
	36.8349	4.32304				0.0760234
	37.1101	4.34074				0.0643275
	37.2936	4.35147				0.0584795
	37.6606	4.37079				0.0526316
	38.1193	4.38688				0.0350877
	38.4862	4.39761				0.0292398
	38.7615	4.40405				0.0233918
	39.0367	4.40888				0.0175439
	39.2202	4.41103				0.0116959
	39.7706	4.41746				0.0116959
	40.2294	4.42015				0.00584795
	40.5963	4.42015				0
	40.9633	4.42229				0.00584795
	41.5138	4.42551				0.00584795
	41.9725	4.42819				0.00584795
	42.2477	4.4298				0.00584795
	42.6147	4.43195				0.00584795
	42.8899	4.43356				0.00584795
	43.2569	4.43785				0.0116959
	43.7156	4.44053				0.00584795
	44.0826	4.44483				0.0116959
	44.3578	4.44643				0.00584795
	44.8165	4.44912				0.00584795
	45.0917	4.45234				0.0116959
	45.4587	4.45663				0.0116959
	45.9174	4.46199				0.0116959
	46.2844	4.46629				0.0116959
	46.6514	4.47058				0.0116959
	47.0183	4.47487				0.0116959
	47.2936	4.4797				0.0175439
	47.844	4.48936				0.0175439
	48.211	4.49579				0.0175439
	48.3945	4.49901				0.0175439
	48.8532	4.50706				0.0175439
	49.4954	4.51833				0.0175439
	20.8716		97.3737
	21.2385		97.3737
	21.5138		97.3737	0
	21.8807		97.3737	0.293603
	22.156		97.3737	0.943723
	22.6147		96.9697	1.83502
	22.7982		96.1616	2.80257
	22.9817		95.3535	3.9147
	23.1651		94.5455	4.00367
	23.4404		93.7374	4.40404
	23.8073		92.1212	5.28485
	23.9908		90.9091	6.60606
	24.0826		89.697		9.68889
	24.1743		88.8889		13.2121
	24.2661		87.6768		51.7475
	24.3578		86.0606		82.5758
	24.4495		70.7071		85.4384
	24.5413		58.5859		100.412
	24.7248		48.4848		81.9152
	24.8165		40		70.4646
	24.9083		33.1313			75.9697
	25		26.2626			63.8586
	25.0917		20.6061			55.0505
	25.1835		16.5657			42.9394
	25.2752		12.9293			34.1313
	25.367		10.5051			22.0202
	25.4587		8.08081			18.497
	25.6422		6.46465			13.2121
	25.7339		4.44444			10.2761
	25.9174		3.23232			7.54978
	26.0092		2.42424			4.40404
	26.2844		1.61616			3.14574
	26.4679		1.21212			1.95735
	26.5596		1.21212			0.800735
	26.8349		0.808081			0.314574
	27.2936		0.808081
	27.7523		0.808081
4.52	22.4312	98.3654
	22.7982	98.0331
	23.0734	97.7482
	23.2569	97.5345
	23.5321	97.1785
	23.8073	96.7868
	24.0826	96.2882
	24.2661	95.9084
	24.3578	95.6947
	24.633	94.8757
	24.8165	94.0923
	24.9083	93.5345
	25.0917	92.0626
	25.2752	90.1872
	25.4587	88.0032
	25.5505	86.7569
	25.7339	84.0031
	25.9174	81.0357
	26.1009	77.8784
	26.2844	74.6023
	26.4679	71.2551
	26.6514	67.8604
	26.8349	64.5131
	27.0183	61.2371
	27.1101	59.6347
	27.2936	56.5248
	27.3853	55.053
	27.6606	50.8511
	27.7523	49.5454
	27.9358	47.1003
	28.1193	44.8213
	28.211	43.7649
	28.3945	41.7945
	28.578	39.9903
	28.7615	38.3049
	28.8532	37.5333
	29.0367	36.0852
	29.2202	34.7321
	29.4037	33.4739
	29.4954	32.8923
	29.6789	31.8003
	29.9541	30.2335
	30.1376	29.2602
	30.3211	28.3581
	30.5963	27.0405
	30.7798	26.1859
	31.055	24.9396
	31.2385	24.1325
	31.5138	22.9217
	31.6972	22.1146
	31.9725	20.9039
	32.156	20.0968
	32.4312	18.9217
	32.7982	17.3074
	32.9817	16.5003
	33.2569	15.3252
	33.5321	14.1501
	33.8073	13.0106
	34.0826	11.9067
	34.2661	11.1945
	34.5413	10.1975
	34.7248	9.55649
	35	8.66627
	35.1835	8.09652
	35.4587	7.31312
	35.6422	6.83834
	35.8257	6.38729
	36.0092	5.95998
	36.2844	5.35463
	36.4679	4.99854
	36.6514	4.66618
	36.8349	4.35757
	37.1101	3.96587
	37.2936	3.72848
	37.6606	3.30117
	38.1193	2.94508
	38.4862	2.70769
	38.7615	2.56525
	39.0367	2.45842
	39.2202	2.41095
	39.7706	2.26851
	40.2294	2.20916
	40.5963	2.20916
	40.9633	2.16168
	41.5138	2.09046
	41.9725	2.03112
	42.2477	1.99551
	42.6147	1.94803
	42.8899	1.91242
	43.2569	1.81746
	43.7156	1.75811
	44.0826	1.66316
	44.3578	1.62755
	44.8165	1.5682
	45.0917	1.49698
	45.4587	1.40202
	45.9174	1.28333
	46.2844	1.18837
	46.6514	1.09341
	47.0183	0.998454
	47.2936	0.891627
	47.844	0.677972
	48.211	0.535536
	48.3945	0.464318
	48.8532	0.286273
	49.4954	0.0370097

## Sheet: исходный1
	Верхний	black	red	green	blue						Нижний
	black		red		green		blue				black		red		green		blue
	Temperature	Cp	Temperature	Cp	Temperature	Cp	Temperature	Cp			Temperature	T%	Temperature	T%	Temperature	T%	Temperature	T%
	12.2477	0.00584795									12.2477	97.3737
	12.4312	0.00584795									12.4312	97.3737
	12.6147	0.00584795									12.6147	97.3737
	12.7064	0.00584795									12.9817	97.3737
	12.8899	0.00584795									13.3486	97.3737
	13.1651	0.00584795									13.9908	90.9091
	13.2569	0.00584795									14.0826	84.8485
	13.3486	0.00584795									14.1743	78.7879
	13.6239	0.00584795									14.3578	73.5354
	13.8073	0.00584795									14.4495	68.6869
	13.8991	0.00584795									14.5413	44.0404
	13.9908	0.00584795									14.633	28.2828
	14.1743	0.00584795									14.7248	18.1818
	14.3578	0.00584795									14.8165	11.7172
	14.5413	0.00584795									14.9083	7.67677
	14.7248	0.00584795									15	5.25253
	14.9083	0.00584795									15.0917	3.63636
	15.0917	0.00584795									15.2752	2.42424
	15.367	0.00584795									15.367	1.61616
	15.7339	0.0116959									15.5505	1.21212
	15.8257	0.0116959									15.7339	0.808081
	16.0092	0.0233918									15.9174	0.808081
	16.1927	0.0526316									16.1927	0.808081
	16.3761	0.0935673									16.4679	0.808081
	16.5596	0.140351									16.7431	0.40404
	16.7431	0.187135									17.1101	0.40404
	16.9266	0.222222									17.4771	0.40404
	17.0183	0.245614									17.7523	0.40404
	17.2936	0.274854									18.0275	0.40404
	17.3853	0.298246									18.3028	0.40404
	17.5688	0.321637									18.578	0.40404
	17.7523	0.345029									18.8532	0.40404
	17.844	0.356725									19.1284	0.40404
	18.0275	0.374269									19.3119	0.40404
	18.211	0.391813									19.5872	0.40404
	18.3945	0.397661									19.7706	0.40404
	18.578	0.409357									20.2294	0.40404
	18.7615	0.415205									20.6881	0.40404
	18.8532	0.415205									21.1468	0.40404
	19.0367	0.409357									21.6055	0.40404
	19.2202	0.403509									22.0642	0.40404
	19.4037	0.397661									22.5229	0.40404
	19.5872	0.385965									22.9817	0.40404
	19.6789	0.374269									23.4404	0.40404
	19.8624	0.368421									23.8991	0.40404
	19.8624	0.362573									24.3578	0.40404
	20.0459	0.350877									24.8165	0.40404
	20.1376	0.339181									25.2752	0.40404
	20.3211	0.327485									25.7339	0.40404
	20.5046	0.315789									26.1927	0.40404
	20.5963	0.304094									26.6514	0.40404
	20.7798	0.292398									27.1101	0.40404
	20.9633	0.274854									27.5688	0.40404
	21.1468	0.263158									28.0275	0.40404
	21.3303	0.245614									28.4862	0.40404
	21.422	0.233918									28.945	0.40404
	21.6055	0.222222									29.4037	0.40404
	21.8807	0.204678									29.8624	0.40404
	22.0642	0.192982									30.3211	0.40404
	22.156	0.187135									30.7798	0.40404
	22.3394	0.175439									31.2385	0.40404
	22.5229	0.169591									31.6972	0.40404
	22.7064	0.163743									32.156	0.40404
	22.7982	0.152047									32.6147	0.40404
	22.9817	0.146199									33.0734	0.40404
	23.0734	0.140351									33.5321	0.40404
	23.1651	0.140351									33.9908	0.40404
	23.3486	0.134503									34.4495	0.40404
	23.4404	0.128655									34.9083	0.40404
	23.5321	0.128655									35.367	0.40404
	23.7156	0.116959									35.8257	0.40404
	23.8991	0.111111									36.2844	0.40404
	24.1743	0.105263									36.7431	0.40404
	24.3578	0.0935673									37.2018	0.40404
	24.5413	0.0877193									37.6606	0.40404
	24.7248	0.0818713									38.1193	0.40404
	24.8165	0.0818713									38.578	0.40404
	25	0.0760234									39.0367	0.40404
	25.1835	0.0643275									39.4954	0.40404
	25.367	0.0643275									39.9541	0.40404
	25.5505	0.0584795									40.4128	0.40404
	25.6422	0.0526316									40.8716	0.40404
	25.8257	0.0526316									41.3303	0.40404
	26.0092	0.0467836									41.789	0.40404
	26.1009	0.0467836									42.2477	0.40404
	26.2844	0.0409357									42.7064	0.40404
	26.3761	0.0409357									43.1651	0.40404
	26.5596	0.0350877									43.6239	0.40404
	26.7431	0.0292398									44.0826	0.40404
	26.8349	0.0292398									44.5413	0.40404
	27.0183	0.0292398									45	0.40404
	27.2018	0.0233918									45.4587	0.40404
	27.3853	0.0175439									45.9174	0.40404
	27.5688	0.0175439									46.3761	0.40404
	27.7523	0.0175439									46.8349	0.40404
	27.9358	0.0175439									47.2936	0.40404
	28.1193	0.0116959									47.7523	0.40404
	28.3028	0.0116959									48.211	0.40404
	28.578	0.0116959									48.6697	0.40404
	28.7615	0.0116959									49.1284	0.40404
	29.0367	0.0116959									49.5872	0.40404
	29.2202	0.0116959
	29.4037	0.0116959									12.2477		98.1818
	29.5872	0.00584795									12.6147		98.5859
	29.9541	0.00584795									12.8899		98.5859
	30.1376	0.00584795									13.1651		98.5859
	30.4128	0.00584795									13.4404		98.5859
	30.5963	0.0116959									13.7156		98.5859
	30.7798	0.0116959									14.0826		98.5859
	31.1468	0.0116959									14.3578		98.5859
	31.3303	0.0175439									14.633		98.5859
	31.5138	0.0175439									15.0917		98.5859
	31.789	0.0175439									15.367		98.5859
	32.0642	0.0175439									15.6422		98.5859
	32.2477	0.0233918									15.9174		98.5859
	32.6147	0.0175439									16.2844		98.5859
	32.8899	0.0233918									16.5596		98.5859
	33.1651	0.0233918									16.8349		98.5859
	33.5321	0.0292398									17.0183		98.5859
	33.8991	0.0292398									17.2018		98.1818
	34.2661	0.0292398									17.5688		98.1818
	34.3578	0.0292398									17.6606		98.1818
	34.633	0.0350877									18.0275		98.1818
	34.9083	0.0350877									18.211		97.7778
	35.2752	0.0292398									18.578		97.7778
	35.4587	0.0350877									18.8532		97.3737
	35.8257	0.0350877									19.0367		96.9697
	36.1009	0.0350877									20.0459		88.4848
	36.7431	0.0350877									20.1376		81.2121
	37.0183	0.0350877									20.2294		74.7475
	37.3853	0.0350877									20.3211		68.2828
	37.7523	0.0350877									20.4128		63.0303
	38.1193	0.0350877									20.5046		51.3131
	38.4862	0.0350877									20.5963		41.6162
	38.945	0.0350877									20.6881		33.9394
	39.5872	0.0409357									20.7798		27.4747
	40.4128	0.0409357									20.8716		22.2222
	40.6881	0.0350877									20.9633		18.1818
	41.1468	0.0350877									21.055		14.5455
	41.6055	0.0292398									21.2385		11.7172
	42.2477	0.0350877									21.3303		9.29293
	42.7064	0.0350877									21.422		7.27273
	43.1651	0.0292398									21.5138		5.65657
	43.6239	0.0292398									21.6055		4.44444
	44.1743	0.0233918									21.789		2.82828
	44.7248	0.0233918									22.0642		2.0202
	45.367	0.0175439									22.2477		1.21212
	45.8257	0.0175439									22.4312		0.808081
	46.2844	0.0175439									22.8899		0.40404
	46.9266	0.0116959									23.3486		0.40404
	47.4771	0.0116959									23.8073		0.40404
	48.0275	0.00584795									24.2661		0.40404
	48.4862	0.00584795									24.7248		0.40404
	49.4037	0.00584795									25.1835		0.40404
	16.1927		0								25.6422		0.40404
	16.4679		0								26.1009		0.40404
	16.6514		0.00584795								26.5596		0.40404
	16.8349		0.00584795								27.0183		0.40404
	17.0183		0.00584795								27.4771		0.40404
	17.1101		0.00584795								27.9358		0.40404
	17.2936		0.00584795								28.3945		0.40404
	17.3853		0.00584795								28.8532		0.40404
	17.5688		0.00584795								29.3119		0.40404
	17.6606		0.00584795								29.7706		0.40404
	17.844		0.00584795								30.2294		0.40404
	18.0275		0.00584795								30.6881		0.40404
	18.211		0.00584795								31.1468		0.40404
	18.3945		0.00584795								31.6055		0.40404
	18.578		0.00584795								32.0642		0.40404
	18.7615		0.00584795								32.5229		0.40404
	19.0367		0.0116959								32.9817		0.40404
	19.2202		0.00584795								33.4404		0.40404
	19.4954		0.0116959								33.8991		0.40404
	19.7706		0.00584795								34.3578		0.40404
	19.9541		0.00584795								34.8165		0.40404
	20.2294		0.0116959								35.2752		0.40404
	20.3211		0.0175439								35.7339		0.40404
	20.5963		0.0233918								36.1927		0.40404
	20.6881		0.0350877								36.6514		0.40404
	20.7798		0.0526316								37.1101		0.40404
	20.8716		0.0701754								37.5688		0.40404
	20.9633		0.0818713								38.0275		0.40404
	21.055		0.0994152								38.4862		0.40404
	21.2385		0.111111								38.945		0.40404
	21.3303		0.122807								39.4037		0.40404
	21.422		0.140351								39.8624		0.40404
	21.6055		0.152047								40.3211		0.40404
	21.6972		0.163743								40.7798		0.40404
	21.8807		0.175439								41.2385		0.40404
	21.9725		0.192982								41.6972		0.40404
	22.0642		0.204678								42.156		0.40404
	22.156		0.222222								42.6147		0.40404
	22.3394		0.239766								43.0734		0.40404
	22.4312		0.269006								43.5321		0.40404
	22.6147		0.304094								43.9908		0.40404
	22.7982		0.350877								44.4495		0.40404
	22.9817		0.403509								44.9083		0.40404
	23.1651		0.473684								45.367		0.40404
	23.3486		0.538012								45.8257		0.40404
	23.4404		0.602339								46.2844		0.40404
	23.6239		0.660819								46.7431		0.40404
	23.8073		0.690058								47.2018		0.40404
	24.0826		0.707602								47.6606		0.40404
	24.2661		0.690058								48.1193		0.40404
	24.4495		0.666667								48.578		0.40404
	24.633		0.637427								49.0367		0.40404
	24.8165		0.608187								49.4954		0.40404
	24.9083		0.567251
	25.0917		0.538012
	25.2752		0.502924								12.2477			97.3737
	25.4587		0.45614								12.4312			97.3737
	25.5505		0.432749								12.7982			97.3737
	25.7339		0.397661								12.9817			97.3737
	25.9174		0.374269								13.2569			97.3737
	26.1009		0.339181								13.5321			97.3737
	26.1927		0.315789								13.8073			97.3737
	26.3761		0.292398								14.0826			97.3737
	26.5596		0.274854								14.3578			97.3737
	26.7431		0.239766								14.633			97.3737
	27.0183		0.216374								14.9083			97.3737
	27.2018		0.19883								15.1835			97.3737
	27.4771		0.175439								15.367			97.3737
	27.6606		0.152047								15.7339			97.3737
	27.844		0.140351								16.0092			97.3737
	28.0275		0.128655								16.3761			97.3737
	28.211		0.122807								16.7431			97.3737
	28.3945		0.105263								17.0183			97.3737
	28.578		0.0935673								17.3853			97.3737
	28.8532		0.0818713								17.6606			97.3737
	29.0367		0.0760234								18.1193			97.3737
	29.2202		0.0643275								18.3945			97.3737
	29.4954		0.0584795								18.945			97.3737
	29.7706		0.0526316								19.2202			97.3737
	30.0459		0.0409357								19.5872			97.3737
	30.3211		0.0350877								19.9541			97.3737
	30.6881		0.0292398								20.3211			97.3737
	30.9633		0.0292398								20.5963			97.3737
	31.3303		0.0233918								20.8716			97.3737
	31.6972		0.0233918								21.2385			97.3737
	31.9725		0.0233918								21.5138			97.3737
	32.4312		0.0233918								21.8807			97.3737
	32.6147		0.0175439								22.156			97.3737
	32.8899		0.0233918								22.6147			96.9697
	33.1651		0.0233918								22.7982			96.1616
	33.5321		0.0292398								22.9817			95.3535
	33.8991		0.0292398								23.1651			94.5455
	34.2661		0.0292398								23.4404			93.7374
	34.3578		0.0292398								23.8073			92.1212
	34.633		0.0350877								23.9908			90.9091
	34.9083		0.0350877								24.0826			89.697
	35.2752		0.0292398								24.1743			88.8889
	35.4587		0.0350877								24.2661			87.6768
	35.8257		0.0350877								24.3578			86.0606
	36.1009		0.0350877								24.4495			70.7071
	36.7431		0.0350877								24.5413			58.5859
	37.0183		0.0350877								24.7248			48.4848
	37.3853		0.0350877								24.8165			40
	37.7523		0.0350877								24.9083			33.1313
	38.1193		0.0350877								25			26.2626
	38.4862		0.0350877								25.0917			20.6061
	38.945		0.0350877								25.1835			16.5657
	39.5872		0.0409357								25.2752			12.9293
	40.4128		0.0409357								25.367			10.5051
	40.6881		0.0350877								25.4587			8.08081
	41.1468		0.0350877								25.6422			6.46465
	41.6055		0.0292398								25.7339			4.44444
	42.2477		0.0350877								25.9174			3.23232
	42.7064		0.0350877								26.0092			2.42424
	43.1651		0.0292398								26.2844			1.61616
	43.6239		0.0292398								26.4679			1.21212
	44.1743		0.0233918								26.5596			1.21212
	44.7248		0.0233918								26.8349			0.808081
	45.367		0.0175439								27.2936			0.808081
	45.8257		0.0175439								27.7523			0.808081
	46.2844		0.0175439								28.211			0.808081
	46.9266		0.0116959								28.6697			0.808081
	47.4771		0.0116959								29.1284			0.808081
	48.0275		0.00584795								29.5872			0.808081
	48.4862		0.00584795								30.0459			0.808081
	49.4037		0.00584795								30.5046			0.808081
	16.1927			0							30.9633			0.808081
	16.4679			0							31.422			0.808081
	16.6514			0.00584795							31.8807			0.808081
	16.8349			-1.74854							32.3394			0.808081
	17.0183			0.00584795							32.7982			0.808081
	17.1101			0.00584795							33.2569			0.808081
	17.2936			0.00584795							33.7156			0.808081
	17.3853			0.00584795							34.1743			0.808081
	17.5688			0.00584795							34.633			0.808081
	17.6606			0.00584795							35.0917			0.808081
	17.844			0.00584795							35.5505			0.808081
	18.0275			0.00584795							36.0092			0.808081
	18.211			0.00584795							36.4679			0.808081
	18.3945			0.00584795							36.9266			0.808081
	18.578			0.00584795							37.3853			0.808081
	18.7615			0.00584795							37.844			0.808081
	19.0367			0.0116959							38.3028			0.808081
	19.2202			0.00584795							38.7615			0.808081
	19.4954			0.0116959							39.2202			0.808081
	19.7706			0.00584795							39.6789			0.808081
	19.9541			0.00584795							40.1376			0.808081
	20.2294			0.0116959							40.5963			0.808081
	20.3211			0.0116959							41.055			0.808081
	20.6881			0.0116959							41.5138			0.808081
	21.055			0.0175439							41.9725			0.808081
	21.2385			0.0175439							42.4312			0.808081
	21.5138			0.0233918							42.8899			0.808081
	21.789			0.0233918							43.3486			0.808081
	21.9725			0.0292398							43.8073			0.808081
	22.156			0.0292398							44.2661			0.808081
	22.4312			0.0350877							44.7248			0.808081
	22.7982			0.0409357							45.1835			0.808081
	23.0734			0.0467836							45.6422			0.808081
	23.2569			0.0526316							46.1009			0.808081
	23.5321			0.0584795							46.5596			0.808081
	23.8073			0.0643275							47.0183			0.808081
	24.0826			0.0818713							47.4771			0.808081
	24.2661			0.0935673							47.9358			0.808081
	24.3578			0.105263							48.3945			0.808081
	24.633			0.134503							48.8532			0.808081
	24.8165			0.192982							49.3119			0.808081
	24.9083			0.274854
	25.0917			0.362573
	25.2752			0.461988							12.2477				96.5657
	25.4587			0.538012							12.5229				96.5657
	25.5505			0.614035							12.7982				96.5657
	25.7339			0.678363							13.0734				96.5657
	25.9174			0.730994							13.3486				96.5657
	26.1009			0.777778							13.6239				96.5657
	26.2844			0.807018							13.8991				96.5657
	26.4679			0.824561							14.1743				96.5657
	26.6514			0.836257							14.4495				96.5657
	26.8349			0.824561							14.7248				96.5657
	27.0183			0.807018							15				96.5657
	27.1101			0.789474							15.2752				96.5657
	27.2936			0.766082							15.5505				96.5657
	27.3853			0.725146							15.8257				96.5657
	27.6606			0.690058							16.1009				96.5657
	27.7523			0.643275							16.3761				96.5657
	27.9358			0.602339							16.6514				96.5657
	28.1193			0.561404							16.9266				96.5657
	28.211			0.520468							17.2018				96.5657
	28.3945			0.48538							17.4771				96.5657
	28.578			0.444444							17.7523				96.5657
	28.7615			0.415205							18.0275				96.5657
	28.8532			0.380117							18.3028				96.5657
	29.0367			0.356725							18.578				96.5657
	29.2202			0.333333							18.8532				96.5657
	29.4037			0.309942							19.1284				96.5657
	29.4954			0.28655							19.4037				96.5657
	29.6789			0.269006							19.6789				96.5657
	29.9541			0.25731							19.9541				96.5657
	30.1376			0.239766							20.2294				96.5657
	30.3211			0.222222							20.5046				96.5657
	30.5963			0.216374							20.7798				96.5657
	30.7798			0.210526							21.055				96.5657
	31.055			0.204678							21.3303				96.5657
	31.2385			0.19883							21.6055				96.5657
	31.5138			0.19883							21.8807				96.5657
	31.6972			0.19883							22.156				96.5657
	31.9725			0.19883							22.4312				96.5657
	32.156			0.19883							22.7064				96.5657
	32.4312			0.192982							22.9817				96.5657
	32.7982			0.19883							23.2569				96.5657
	32.9817			0.19883							23.5321				96.5657
	33.2569			0.192982							23.8073				96.5657
	33.5321			0.192982							24.0826				96.5657
	33.8073			0.187135							24.3578				96.5657
	34.0826			0.181287							24.633				96.5657
	34.2661			0.175439							24.9083				96.5657
	34.5413			0.163743							25.1835				96.5657
	34.7248			0.157895							25.4587				96.5657
	35			0.146199							25.7339				96.5657
	35.1835			0.140351							26.0092				96.5657
	35.4587			0.128655							26.3761				96.1616
	35.6422			0.116959							26.7431				96.1616
	35.8257			0.111111							27.0183				95.3535
	36.0092			0.105263							27.2936				94.9495
	36.2844			0.0994152							27.4771				93.3333
	36.4679			0.0877193							27.5688				91.3131
	36.6514			0.0818713							27.7523				89.2929
	36.8349			0.0760234							27.844				87.6768
	37.1101			0.0643275							27.9358				86.0606
	37.2936			0.0584795							28.0275				80.8081
	37.6606			0.0526316							28.1193				75.5556
	38.1193			0.0350877							28.211				70.7071
	38.4862			0.0292398							28.3028				65.8586
	38.7615			0.0233918							28.3945				61.8182
	39.0367			0.0175439							28.4862				55.7576
	39.2202			0.0116959							28.578				50.5051
	39.7706			0.0116959							28.6697				45.6566
	40.2294			0.00584795							28.7615				41.2121
	40.5963			0							28.8532				37.1717
	40.9633			0.00584795							28.945				34.3434
	41.5138			0.00584795							29.1284				30.7071
	41.9725			0.00584795							29.2202				27.8788
	42.2477			0.00584795							29.3119				25.0505
	42.6147			0.00584795							29.4037				23.0303
	42.8899			0.00584795							29.6789				19.3939
	43.2569			0.0116959							29.7706				17.3737
	43.7156			0.00584795							29.9541				16.1616
	44.0826			0.0116959							30.1376				14.9495
	44.3578			0.00584795							30.2294				14.1414
	44.8165			0.00584795							30.4128				13.3333
	45.0917			0.0116959							30.5046				12.5253
	45.4587			0.0116959							30.5963				11.7172
	45.9174			0.0116959							30.7798				10.9091
	46.2844			0.0116959							30.9633				10.5051
	46.6514			0.0116959							31.055				9.69697
	47.0183			0.0116959							31.2385				9.29293
	47.2936			0.0175439							31.422				8.48485
	47.844			0.0175439							31.6972				7.67677
	48.211			0.0175439							31.8807				7.27273
	48.3945			0.0175439							32.156				6.86869
	48.8532			0.0175439							32.5229				6.06061
	49.4954			0.0175439							32.8899				5.65657
	16.1927				0						33.0734				5.25253
	16.4679				0						33.3486				4.84848
	16.6514				0.00584795						33.7156				4.44444
	16.8349				0.00584795						33.8991				4.0404
	17.0183				0.00584795						34.0826				3.63636
	17.1101				0.00584795						34.4495				3.63636
	17.2936				0.00584795						34.8165				3.23232
	17.3853				0.00584795						35.2752				2.82828
	17.5688				0.00584795						35.8257				2.82828
	17.6606				0.00584795						36.1009				2.82828
	17.844				0.00584795						36.5596				2.42424
	18.0275				0.00584795						37.0183				2.42424
	18.211				0.00584795						37.3853				2.42424
	18.3945				0.00584795						37.844				2.42424
	18.578				0.00584795						38.211				2.42424
	18.7615				0.00584795						38.6697				2.0202
	19.0367				0.0116959						39.0367				2.0202
	19.2202				0.00584795						39.4037				2.0202
	19.4954				0.0116959						39.7706				2.0202
	19.7706				0.00584795						40.1376				2.0202
	19.9541				0.00584795						40.5046				2.0202
	20.2294				0.0116959						40.8716				2.0202
	20.3211				0.0116959						41.2385				2.0202
	20.6881				0.0116959						41.6055				2.0202
	21.055				0.0175439						41.9725				2.0202
	21.2385				0.0175439						42.3394				2.0202
	21.5138				0.0233918						42.7064				2.0202
	21.789				0.0233918						43.0734				2.0202
	21.9725				0.0233918						43.4404				2.0202
	22.156				0.0233918						43.8073				2.0202
	22.4312				0.0233918						44.1743				2.0202
	22.7982				0.0292398						44.5413				2.0202
	23.0734				0.0350877						44.9083				2.0202
	23.3486				0.0409357						45.2752				2.0202
	23.5321				0.0409357						45.6422				2.0202
	23.7156				0.0467836						46.0092				2.0202
	23.8991				0.0526316						46.3761				2.0202
	24.1743				0.0584795						46.7431				2.0202
	24.3578				0.0584795						47.1101				2.0202
	24.5413				0.0643275						47.4771				2.0202
	24.7248				0.0701754						47.844				2.0202
	25				0.0760234						48.211				2.0202
	25.1835				0.0818713						48.578				2.0202
	25.4587				0.0877193						48.945				2.0202
	25.6422				0.0994152						49.3119				2.0202
	25.9174				0.111111						49.6789				2.0202
	26.1009				0.122807
	26.2844				0.134503
	26.3761				0.140351
	26.5596				0.152047
	26.7431				0.175439
	26.9266				0.192982
	27.2018				0.22807
	27.2936				0.280702
	27.4771				0.362573
	27.6606				0.508772
	27.844				0.701754
	27.9358				0.883041
	28.1193				1.04094
	28.3028				1.16959
	28.4862				1.27485
	28.6697				1.35088
	28.7615				1.39181
	28.945				1.40351
	29.2202				1.39181
	29.3119				1.35088
	29.4954				1.28655
	29.5872				1.21637
	29.7706				1.1345
	29.9541				1.04678
	30.1376				0.964912
	30.3211				0.883041
	30.4128				0.807018
	30.5963				0.74269
	30.7798				0.678363
	30.9633				0.625731
	31.1468				0.578947
	31.3303				0.538012
	31.5138				0.508772
	31.8807				0.450292
	32.156				0.426901
	32.5229				0.403509
	32.7064				0.397661
	32.8899				0.391813
	33.0734				0.380117
	33.3486				0.374269
	33.5321				0.362573
	33.7156				0.356725
	33.8073				0.345029
	33.9908				0.327485
	34.2661				0.309942
	34.4495				0.280702
	34.8165				0.251462
	35.0917				0.233918
	35.367				0.204678
	35.5505				0.187135
	35.7339				0.169591
	35.8257				0.152047
	36.1009				0.140351
	36.2844				0.122807
	36.4679				0.111111
	36.7431				0.0935673
	37.0183				0.0818713
	37.2018				0.0701754
	37.4771				0.0584795
	37.6606				0.0526316
	37.9358				0.0467836
	38.1193				0.0350877
	38.3945				0.0292398
	38.578				0.0292398
	38.7615				0.0233918
	39.1284				0.0175439
	39.3119				0.0175439
	39.5872				0.0116959
	39.7706				0.0116959
	40.0459				0.0116959
	40.5046				0.00584795
	40.8716				0
	41.2385				0
	41.5138				0
	41.789				0
	42.0642				-0.00584795
	42.3394				-0.00584795
	42.7064				-0.00584795
	42.9817				-0.00584795
	43.2569				-0.00584795
	43.5321				-0.00584795
	43.8991				-0.00584795
	44.2661				-0.00584795
	44.7248				-0.00584795
	45.0917				-0.00584795
	45.4587				-0.00584795
	45.9174				-0.00584795
	46.1927				-0.00584795
	46.3761				-0.00584795
	46.7431				-0.00584795
	47.1101				-0.00584795
	47.5688				-0.00584795
	47.7523				0
	48.1193				0
	48.578				0
	49.0367				0
	49.5872				0

## Sheet: Fig1aCurve1
		12.2477	0	0.00584795
		12.4312	0.00107302	0.00584795
		12.6147	0.00214604	0.00584795
		12.7064	0.00268255	0.00584795
		12.8899	0.00375557	0.00584795
		13.1651	0.00536509	0.00584795
		13.2569	0.0059016	0.00584795
		13.3486	0.00643811	0.00584795
		13.6239	0.00804764	0.00584795
		13.8073	0.00912066	0.00584795
		13.8991	0.00965717	0.00584795
		13.9908	0.0101937	0.00584795
		14.1743	0.0112667	0.00584795
		14.3578	0.0123397	0.00584795
		14.5413	0.0134127	0.00584795
		14.7248	0.0144858	0.00584795
		14.9083	0.0155588	0.00584795
		15.0917	0.0166318	0.00584795
		15.367	0.0182413	0.00584795
		15.7339	0.0203874	0.0116959
		15.8257	0.0214604	0.0116959
		16.0092	0.0236064	0.0233918
		16.1927	0.0278985	0.0526316
		16.3761	0.0375557	0.0935673
		16.5596	0.054724	0.140351
		16.7431	0.0804764		0.187135
		16.9266	0.114813		0.222222
		17.0183	0.1352		0.245614
		17.2936	0.202801		0.274854
		17.3853	0.228017		0.298246
		17.5688	0.28274		0.321637
		17.7523	0.341757		0.345029
		17.844	0.373411		0.356725
		18.0275	0.438865		0.374269
		18.211	0.507538		0.391813
		18.3945	0.57943		0.397661
		18.578	0.652396		0.409357
		18.7615	0.727507		0.415205
		18.8532	0.765599		0.415205
		19.0367	0.841783		0.409357
		19.2202	0.916895		0.403509
		19.4037	0.990933		0.397661
		19.5872	1.0639		0.385965
		19.6789	1.09931			0.374269
		19.8624	1.16798			0.368421
		19.8624	1.16798			0.362573
		20.0459	1.23451			0.350877
		20.1376	1.2667			0.339181
		20.3211	1.32893			0.327485
		20.5046	1.38902			0.315789
		20.5963	1.41799			0.304094
		20.7798	1.47379			0.292398
		20.9633	1.52744			0.274854
		21.1468	1.57787			0.263158
		21.3303	1.62616			0.245614
		21.422	1.64869			0.233918
		21.6055	1.69161			0.222222
		21.8807	1.75278			0.204678
		22.0642	1.79033			0.192982
		22.156	1.80804			0.187135
		22.3394	1.84237			0.175439
		22.5229	1.87456			0.169591
		22.7064	1.90568			0.163743
		22.7982	1.9207			0.152047
		22.9817	1.9486			0.146199
		23.0734	1.96202			0.140351
		23.1651	1.97489			0.140351
		23.3486	2.00064			0.134503
		23.4404	2.01298			0.128655
		23.5321	2.02479			0.128655
		23.7156	2.04839			0.116959
		23.8991	2.06985			0.111111
		24.1743	2.10043			0.105263
		24.3578	2.11975			0.0935673
		24.5413	2.13692			0.0877193
		24.7248	2.15301			0.0818713
		24.8165	2.16052			0.0818713
		25	2.17555			0.0760234
		25.1835	2.1895			0.0643275
		25.367	2.2013			0.0643275
		25.5505	2.2131			0.0584795
		25.6422	2.21847			0.0526316
		25.8257	2.22812			0.0526316
		26.0092	2.23778			0.0467836
		26.1009	2.24207			0.0467836
		26.2844	2.25066			0.0409357
		26.3761	2.25441			0.0409357
		26.5596	2.26192			0.0350877
		26.7431	2.26836			0.0292398
		26.8349	2.27104			0.0292398
		27.0183	2.27641			0.0292398
		27.2018	2.28177			0.0233918
		27.3853	2.28607			0.0175439
		27.5688	2.28929			0.0175439
		27.7523	2.2925			0.0175439
		27.9358	2.29572			0.0175439
		28.1193	2.29894			0.0116959
		28.3028	2.30109			0.0116959
		28.578	2.30431			0.0116959
		28.7615	2.30645			0.0116959
		29.0367	2.30967			0.0116959
		29.2202	2.31182			0.0116959
		29.4037	2.31397			0.0116959
		29.5872	2.31611			0.00584795
		29.9541	2.31826			0.00584795
		30.1376	2.31933			0.00584795
		30.4128	2.32094			0.00584795
		30.5963	2.32201			0.0116959
		30.7798	2.32416			0.0116959
		31.1468	2.32845			0.0116959
		31.3303	2.3306			0.0175439
		31.5138	2.33382				0.0175439
		31.789	2.33864				0.0175439
		32.0642	2.34347				0.0175439
		32.2477	2.34669				0.0233918
		32.6147	2.35528				0.0175439
		32.8899	2.36011				0.0233918
		33.1651	2.36654				0.0233918
		33.5321	2.37513				0.0292398
		33.8991	2.38586				0.0292398
		34.2661	2.39659				0.0292398
		34.3578	2.39927				0.0292398
		34.633	2.40732				0.0350877
		34.9083	2.41698				0.0350877
		35.2752	2.42985				0.0292398
		35.4587	2.43522				0.0350877
		35.8257	2.44809				0.0350877
		36.1009	2.45775				0.0350877
		36.7431	2.48028				0.0350877
		37.0183	2.48994				0.0350877
		37.3853	2.50282				0.0350877
		37.7523	2.51569				0.0350877
		38.1193	2.52857				0.0350877
		38.4862	2.54145				0.0350877
		38.945	2.55754				0.0350877
		39.5872	2.58007				0.0409357
		40.4128	2.61387				0.0409357
		40.6881	2.62514				0.0350877
		41.1468	2.64124				0.0350877
		41.6055	2.65733				0.0292398
		42.2477	2.67611				0.0350877
		42.7064	2.6922				0.0350877
		43.1651	2.7083				0.0292398
		43.6239	2.72171				0.0292398
		44.1743	2.73781				0.0233918
		44.7248	2.75068				0.0233918
		45.367	2.76571				0.0175439
		45.8257	2.77375				0.0175439
		46.2844	2.7818				0.0175439
		46.9266	2.79307				0.0116959
		47.4771	2.79951				0.0116959
		48.0275	2.80594				0.00584795
		48.4862	2.80863				0.00584795
		49.4037	2.81399				0.00584795
		12.2477		97.3737
		12.4312		97.3737
		12.6147		97.3737	0
		12.9817		97.3737	4.14498
		13.3486		97.3737	8.53283
		13.9908		90.9091	15.5835
		14.0826		84.8485	23.6217
		14.1743		78.7879		48.4444
		14.3578		73.5354		88.9616
		14.4495		68.6869		110.101
		14.5413		44.0404		150.838
		14.633		28.2828		155.242
		14.7248		18.1818		99.0909
		14.8165		11.7172		62.7576
		14.9083		7.67677		39.6364
		15		5.25253		20.2586
		15.0917		3.63636			13.2121
		15.2752		2.42424			7.34007
		15.367		1.61616			4.40404
		15.5505		1.21212			2.51659
		15.7339		0.808081			0.978676
		15.9174		0.808081			0.440404
		16.1927		0.808081			0.400367
		16.4679		0.808081			0.338772
		16.7431		0.40404			0.314574
		17.1101		0.40404			0.314574
		17.4771		0.40404
		17.7523		0.40404	0
		18.0275		0.40404	0
		18.3028		0.40404	0
		18.578		0.40404	0
		18.8532		0.40404	0
		19.1284		0.40404	0
		19.3119		0.40404	0
		19.5872		0.40404	0
		19.7706		0.40404	0
		20.2294		0.40404	0
		20.6881		0.40404	0
		21.1468		0.40404	0
		21.6055		0.40404	0
		22.0642		0.40404	0
		22.5229		0.40404	0
		22.9817		0.40404	0
		23.4404		0.40404	0
		23.8991		0.40404	0
		24.3578		0.40404	0
		24.8165		0.40404	0
		25.2752		0.40404	0
		25.7339		0.40404	0
		26.1927		0.40404	0
		26.6514		0.40404	0
		27.1101		0.40404	0
		27.5688		0.40404	0
		28.0275		0.40404	0
		28.4862		0.40404	0
		28.945		0.40404	0
		29.4037		0.40404	0
		29.8624		0.40404	0
		30.3211		0.40404	0
		30.7798		0.40404	0
		31.2385		0.40404	0
		31.6972		0.40404	0
		32.156		0.40404	0
		32.6147		0.40404	0
		33.0734		0.40404	0
		33.5321		0.40404	0
		33.9908		0.40404	0
		34.4495		0.40404	0
		34.9083		0.40404	0
		35.367		0.40404	0
		35.8257		0.40404	0
		36.2844		0.40404	0
		36.7431		0.40404	0
		37.2018		0.40404	0
		37.6606		0.40404	0
		38.1193		0.40404	0
		38.578		0.40404	0
		39.0367		0.40404	0
		39.4954		0.40404	0
		39.9541		0.40404	0
		40.4128		0.40404	0
		40.8716		0.40404	0
		41.3303		0.40404	0
		41.789		0.40404	0
		42.2477		0.40404	0
		42.7064		0.40404	0
		43.1651		0.40404	0
		43.6239		0.40404	0
		44.0826		0.40404	0
		44.5413		0.40404	0
		45		0.40404	0
		45.4587		0.40404	0
		45.9174		0.40404	0
		46.3761		0.40404	0
		46.8349		0.40404	0
		47.2936		0.40404	0
		47.7523		0.40404	0
		48.211		0.40404	0
		48.6697		0.40404	0
		49.1284		0.40404
		49.5872		0.40404
2.82		12.2477	100
		12.4312	99.9619
		12.6147	99.9239
		12.7064	99.9049
		12.8899	99.8668
		13.1651	99.8097
		13.2569	99.7907
		13.3486	99.7717
		13.6239	99.7146
		13.8073	99.6766
		13.8991	99.6575
		13.9908	99.6385
		14.1743	99.6005
		14.3578	99.5624
		14.5413	99.5244
		14.7248	99.4863
		14.9083	99.4483
		15.0917	99.4102
		15.367	99.3531
		15.7339	99.277
		15.8257	99.239
		16.0092	99.1629
		16.1927	99.0107
		16.3761	98.6682
		16.5596	98.0594
		16.7431	97.1462
		16.9266	95.9286
		17.0183	95.2057
		17.2936	92.8085
		17.3853	91.9143
		17.5688	89.9737
		17.7523	87.881
		17.844	86.7585
		18.0275	84.4374
		18.211	82.0022
		18.3945	79.4528
		18.578	76.8654
		18.7615	74.2019
		18.8532	72.8511
		19.0367	70.1495
		19.2202	67.486
		19.4037	64.8605
		19.5872	62.2731
		19.6789	61.0175
		19.8624	58.5822
		19.8624	58.5822
		20.0459	56.2231
		20.1376	55.0816
		20.3211	52.8747
		20.5046	50.7439
		20.5963	49.7165
		20.7798	47.7379
		20.9633	45.8354
		21.1468	44.047
		21.3303	42.3347
		21.422	41.5357
		21.6055	40.0137
		21.8807	37.8448
		22.0642	36.513
		22.156	35.8852
		22.3394	34.6676
		22.5229	33.5261
		22.7064	32.4226
		22.7982	31.8899
		22.9817	30.9006
		23.0734	30.425
		23.1651	29.9684
		23.3486	29.0552
		23.4404	28.6176
		23.5321	28.1991
		23.7156	27.3619
		23.8991	26.6009
		24.1743	25.5165
		24.3578	24.8316
		24.5413	24.2228
		24.7248	23.652
		24.8165	23.3857
		25	22.853
		25.1835	22.3583
		25.367	21.9398
		25.5505	21.5212
		25.6422	21.331
		25.8257	20.9885
		26.0092	20.6461
		26.1009	20.4939
		26.2844	20.1895
		26.3761	20.0563
		26.5596	19.7899
		26.7431	19.5616
		26.8349	19.4665
		27.0183	19.2763
		27.2018	19.086
		27.3853	18.9338
		27.5688	18.8196
		27.7523	18.7055
		27.9358	18.5913
		28.1193	18.4772
		28.3028	18.4011
		28.578	18.2869
		28.7615	18.2108
		29.0367	18.0967
		29.2202	18.0206
		29.4037	17.9445
		29.5872	17.8684
		29.9541	17.7923
		30.1376	17.7542
		30.4128	17.6972
		30.5963	17.6591
		30.7798	17.583
		31.1468	17.4308
		31.3303	17.3547
		31.5138	17.2406
		31.789	17.0693
		32.0642	16.8981
		32.2477	16.784
		32.6147	16.4796
		32.8899	16.3083
		33.1651	16.08
		33.5321	15.7756
		33.8991	15.3951
		34.2661	15.0146
		34.3578	14.9195
		34.633	14.6341
		34.9083	14.2917
		35.2752	13.8351
		35.4587	13.6448
		35.8257	13.1882
		36.1009	12.8457
		36.7431	12.0467
		37.0183	11.7042
		37.3853	11.2476
		37.7523	10.791
		38.1193	10.3344
		38.4862	9.87782
		38.945	9.30707
		39.5872	8.50801
		40.4128	7.30943
		40.6881	6.9099
		41.1468	6.33914
		41.6055	5.76839
		42.2477	5.10251
		42.7064	4.53175
		43.1651	3.961
		43.6239	3.48537
		44.1743	2.91462
		44.7248	2.45801
		45.367	1.92531
		45.8257	1.63993
		46.2844	1.35455
		46.9266	0.955025
		47.4771	0.726723
		48.0275	0.498421
		48.4862	0.403295
		49.4037	0.213044

## Sheet: Fig1aCurve2
		11.8807	0
		12.2477	0
		12.4312	0
		12.6147	0
		12.7064	0
		12.8899	0
		13.1651	0
		13.2569	0
		13.3486	0
		13.6239	0
		13.8073	0
		13.8991	0
		13.9908	0
		14.1743	0
		14.3578	0
		14.5413	0
		14.7248	0
		14.9083	0
		15.0917	0
		15.367	0
		15.7339	0
		15.8257	0
		16.0092	0
		16.1927	0
		16.4679	0				0
		16.6514	0				0.00584795
		16.8349	0.00107302				0.00584795
		17.0183	0.00214604				0.00584795
		17.1101	0.00268255				0.00584795
		17.2936	0.00375557				0.00584795
		17.3853	0.00429208				0.00584795
		17.5688	0.00536509				0.00584795
		17.6606	0.0059016				0.00584795
		17.844	0.00697462				0.00584795
		18.0275	0.00804764				0.00584795
		18.211	0.00912066				0.00584795
		18.3945	0.0101937				0.00584795
		18.578	0.0112667				0.00584795
		18.7615	0.0123397				0.00584795
		19.0367	0.0139492				0.0116959
		19.2202	0.0160953				0.00584795
		19.4954	0.0177048				0.0116959
		19.7706	0.0209239				0.00584795
		19.9541	0.0219969				0.00584795
		20.2294	0.0236064				0.0116959
		20.3211	0.0246794				0.0175439
		20.5963	0.029508				0.0233918
		20.6881	0.0316541				0.0350877
		20.7798	0.0348731				0.0526316
		20.8716	0.0397017				0.0701754
		20.9633	0.0461398				0.0818713
		21.055	0.0536509				0.0994152
		21.2385	0.0718923				0.111111
		21.3303	0.0820859				0.122807
		21.422	0.0933526				0.140351
		21.6055	0.119105				0.152047
		21.6972	0.133054				0.163743
		21.8807	0.163099				0.175439
		21.9725	0.179194				0.192982
		22.0642	0.196899				0.204678
		22.156	0.215677		0.222222
		22.3394	0.256452		0.239766
		22.4312	0.278448		0.269006
		22.6147	0.327807		0.304094
		22.7982	0.383604		0.350877
		22.9817	0.447985		0.403509
		23.1651	0.522024		0.473684
		23.3486	0.608938		0.538012
		23.4404	0.658297		0.602339
		23.6239	0.768818		0.660819
		23.8073	0.890069		0.690058
		24.0826	1.07999		0.707602
		24.2661	1.20983		0.690058
		24.4495	1.33645		0.666667
		24.633	1.45877		0.637427
		24.8165	1.57573		0.608187
		24.9083	1.63153			0.567251
		25.0917	1.73561			0.538012
		25.2752	1.83433			0.502924
		25.4587	1.92661			0.45614
		25.5505	1.96845			0.432749
		25.7339	2.04786			0.397661
		25.9174	2.12082			0.374269
		26.1009	2.1895			0.339181
		26.1927	2.22061			0.315789
		26.3761	2.27856			0.292398
		26.5596	2.33221			0.274854
		26.7431	2.38264			0.239766
		27.0183	2.44863			0.216374
		27.2018	2.48833			0.19883
		27.4771	2.54305			0.175439
		27.6606	2.57525			0.152047
		27.844	2.60314			0.140351
		28.0275	2.6289			0.128655
		28.211	2.6525			0.122807
		28.3945	2.67504			0.105263
		28.578	2.69435			0.0935673
		28.8532	2.7201			0.0818713
		29.0367	2.73513			0.0760234
		29.2202	2.74907			0.0643275
		29.4954	2.76678			0.0584795
		29.7706	2.78287			0.0526316
		30.0459	2.79736			0.0409357
		30.3211	2.80863	0.0350877
		30.6881	2.8215	0.0292398
		30.9633	2.82955	0.0292398
		31.3303	2.84028	0.0233918
		31.6972	2.84887	0.0233918
		31.9725	2.8553	0.0233918
		32.4312	2.86603	0.0233918
		32.6147	2.87033	0.0175439
		32.8899	2.87515	0.0233918
		33.1651	2.88159	0.0233918
		33.5321	2.89018	0.0292398
		33.8991	2.90091	0.0292398
		34.2661	2.91164	0.0292398
		34.3578	2.91432	0.0292398
		34.633	2.92237	0.0350877
		34.9083	2.93202	0.0350877
		35.2752	2.9449	0.0292398
		35.4587	2.95027	0.0350877
		35.8257	2.96314	0.0350877
		36.1009	2.9728	0.0350877
		36.7431	2.99533	0.0350877
		37.0183	3.00499	0.0350877
		37.3853	3.01787	0.0350877
		37.7523	3.03074	0.0350877
		38.1193	3.04362	0.0350877
		38.4862	3.05649	0.0350877
		38.945	3.07259	0.0350877
		39.5872	3.09512	0.0409357
		40.4128	3.12892	0.0409357
		40.6881	3.14019	0.0350877
		41.1468	3.15629	0.0350877
		41.6055	3.17238	0.0292398
		42.2477	3.19116	0.0350877
		42.7064	3.20725	0.0350877
		43.1651	3.22335	0.0292398
		43.6239	3.23676	0.0292398
		44.1743	3.25286	0.0233918
		44.7248	3.26573	0.0233918
		45.367	3.28076	0.0175439
		45.8257	3.2888	0.0175439
		46.2844	3.29685	0.0175439
		46.9266	3.30812	0.0116959
		47.4771	3.31456	0.0116959
		48.0275	3.32099	0.00584795
		48.4862	3.32368	0.00584795
		49.4037	3.32904	0.00584795
		18.578		97.7778
		18.8532		97.3737
		19.0367		96.9697		10.6215
		20.0459		88.4848		16.4418
		20.1376		81.2121		22.3348
		20.2294		74.7475		69.3636
		20.3211		68.2828		81.4747
		20.4128		63.0303		90.2828
		20.5046		51.3131		93.5859
		20.5963		41.6162		96.8889
		20.6881		33.9394		79.2727
		20.7798		27.4747		63.8586
		20.8716		22.2222		52.8485
		20.9633		18.1818			34.3515
		21.055		14.5455			28.1859
		21.2385		11.7172			23.7818
		21.3303		9.29293			19.3778
		21.422		7.27273			19.8182
		21.5138		5.65657			14.0929
		21.6055		4.44444			8.17893
		21.789		2.82828			6.05556
		22.0642		2.0202			4.40404
		22.2477		1.21212			2.20202
		22.4312		0.808081			1.2583
		22.8899		0.40404			0.518122
		23.3486		0.40404			0.220202
		23.8073		0.40404
		24.2661		0.40404
3.33		16.6514	100
		16.8349	99.9678
		17.0183	99.9356
		17.1101	99.9194
		17.2936	99.8872
		17.3853	99.8711
		17.5688	99.8389
		17.6606	99.8228
		17.844	99.7906
		18.0275	99.7583
		18.211	99.7261
		18.3945	99.6939
		18.578	99.6617
		18.7615	99.6294
		19.0367	99.5811
		19.2202	99.5167
		19.4954	99.4683
		19.7706	99.3717
		19.9541	99.3394
		20.2294	99.2911
		20.3211	99.2589
		20.5963	99.1139
		20.6881	99.0494
		20.7798	98.9528
		20.8716	98.8078
		20.9633	98.6144
		21.055	98.3889
		21.2385	97.8411
		21.3303	97.535
		21.422	97.1966
		21.6055	96.4233
		21.6972	96.0044
		21.8807	95.1021
		21.9725	94.6188
		22.0642	94.0871
		22.156	93.5232
		22.3394	92.2988
		22.4312	91.6382
		22.6147	90.1559
		22.7982	88.4804
		22.9817	86.547
		23.1651	84.3236
		23.3486	81.7136
		23.4404	80.2313
		23.6239	76.9124
		23.8073	73.2712
		24.0826	67.5678
		24.2661	63.6688
		24.4495	59.8665
		24.633	56.1931
		24.8165	52.6808
		24.9083	51.0052
		25.0917	47.8796
		25.2752	44.9151
		25.4587	42.144
		25.5505	40.8873
		25.7339	38.5028
		25.9174	36.3117
		26.1009	34.2494
		26.1927	33.3149
		26.3761	31.5749
		26.5596	29.9638
		26.7431	28.4493
		27.0183	26.4676
		27.2018	25.2753
		27.4771	23.632
		27.6606	22.6653
		27.844	21.8275
		28.0275	21.0542
		28.211	20.3453
		28.3945	19.6686
		28.578	19.0886
		28.8532	18.3152
		29.0367	17.8641
		29.2202	17.4452
		29.4954	16.9135
		29.7706	16.4302
		30.0459	15.9952
		30.3211	15.6568
		30.6881	15.2702
		30.9633	15.0285
		31.3303	14.7063
		31.6972	14.4485
		31.9725	14.2552
		32.4312	13.9329
		32.6147	13.804
		32.8899	13.659
		33.1651	13.4657
		33.5321	13.2079
		33.8991	12.8857
		34.2661	12.5635
		34.3578	12.4829
		34.633	12.2412
		34.9083	11.9512
		35.2752	11.5646
		35.4587	11.4034
		35.8257	11.0168
		36.1009	10.7268
		36.7431	10.0501
		37.0183	9.76007
		37.3853	9.3734
		37.7523	8.98673
		38.1193	8.60005
		38.4862	8.21338
		38.945	7.73004
		39.5872	7.05336
		40.4128	6.03834
		40.6881	5.7
		41.1468	5.21666
		41.6055	4.73332
		42.2477	4.16942
		42.7064	3.68608
		43.1651	3.20274
		43.6239	2.79995
		44.1743	2.31661
		44.7248	1.92994
		45.367	1.47882
		45.8257	1.23715
		46.2844	0.995475
		46.9266	0.657135
		47.4771	0.463799
		48.0275	0.270462
		48.4862	0.189905
		49.4037	0.0287911
