# Supplementary material for: The Method of Direct and Reverse Phase Portraits as a Tool for Systematizing the Results of Studies of Phase Transitions in Solutions of Thermosensitive Polymers
Source: Gels. 2024 Jun 11;10(6):395. doi: 10.3390/gels10060395 (PMC11203281; doi:10.3390/gels10060395)
Supplement: Supplementary file 1 [file gels-10-00395-s001.zip › Fig.xlsx]

## Sheet: Лист1
			M3						M3
		T	D					T	D
	0.2	20	0					20	0
		22.0769	0.0273973					22.0769	0.0273973
		24.1538	0.0273973					24.1538	0.0273973
		26	0.0273973					26	0.0273973
		28.0769	0.0273973					28.0769	0.0273973
		30.1538	0.0273973	0				30.1538	0.0273973
		32	0.0273973	0.0209508				32	0.0273973
		34.0769	0.109589	0.184678				34.0769	0.109589
		36.1538	0.794521	0.509804				36.1538	0.794521
		38	2.10959	0.439968				38	2.10959
		40.0769	2.52055	0.138508				40.0769	2.52055
		42.1538	2.68493		0.0628525			42.1538	2.68493
		44	2.76712		0.0419017			44	2.76712
		46.0769	2.84932		0.0349181			46.0769	2.84932
		47.9231	2.90411		0.0209508			47.9231	2.90411
		50	2.93151		0.0131913			50	2.93151
		52.0769	2.9589		0.0131913			52.0769	2.9589
		54.1538	2.9863		0.00698362			54.1538	2.9863
		56	2.9863		0.00698362			56	2.9863
		58.0769	3.0137		0.00698362			58.0769	3.0137
		59.9231	3.0137		0.00395738			59.9231	3.0137
		65	3.0411		0.00539643			65	3.0411
		70.0769	3.06849					70.0769	3.06849
	0.1	20	0					20		0
		22.0769	0.0273973					22.0769		0.0273973
		24.1538	0.0273973					24.1538		0.0273973
		26	0.0273973					26		0.0273973
		28.0769	0.0273973					28.0769		0.0273973
		30.1538	0.0273973					30.1538		0.0273973
		32	0.0273973	0				32		0.0273973
		34.0769	0.0273973	0.0329782				34.0769		0.0273973
		36.1538	0.164384	0.15364				36.1538		0.164384
		38	0.630137	0.25141				38		0.630137
		40.0769	1.15068	0.244427				40.0769		1.15068
		41.9231	1.58904		0.202525			41.9231		1.58904
		44	1.94521		0.138508			44		1.94521
		46.0769	2.16438		0.0977706			46.0769		2.16438
		47.9231	2.32877		0.0628525			47.9231		2.32877
		50	2.41096		0.0329782			50		2.41096
		52.0769	2.46575		0.0279345			52.0769		2.46575
		53.9231	2.52055		0.0209508			53.9231		2.52055
		56	2.54795		0.0131913			56		2.54795
		58.0769	2.57534		0.0139672			58.0769		2.57534
		59.9231	2.60274		0.00791476			59.9231		2.60274
		65	2.63014		0.00828289			65		2.63014
		69.8462	2.68493					69.8462		2.68493
	0.05	20	0					20			0
		22.0769	0.0273973					22.0769			0.0273973
		24.1538	0.0273973					24.1538			0.0273973
		26	0.0273973					26			0.0273973
		28.0769	0.0273973					28.0769			0.0273973
		30.1538	0.0273973					30.1538			0.0273973
		32	0.0273973					32			0.0273973
		34.0769	0.0273973	0				34.0769			0.0273973
		36.3846	0.0273973	0.0349181				36.3846			0.0273973
		38	0.164384	0.0890411				38			0.164384
		40.0769	0.356164	0.0989346				40.0769			0.356164
		42.1538	0.575342	0.104754				42.1538			0.575342
		44	0.767123	0.0977706				44			0.767123
		46.0769	0.958904		0.0791476			46.0769			0.958904
		48.1538	1.09589		0.0628525			48.1538			1.09589
		50	1.20548		0.0558689			50			1.20548
		52.0769	1.31507		0.0395738			52.0769			1.31507
		54.1538	1.36986		0.0349181			54.1538			1.36986
		56	1.45205		0.0349181			56			1.45205
		58.0769	1.50685		0.0209508			58.0769			1.50685
		59.9231	1.53425		0.0158295			59.9231			1.53425
		65	1.61644		0.0134911			65			1.61644
		70.0769	1.67123					70.0769			1.67123
	0.025	20	0					20				0
		22.0769	0.0273973					22.0769				0.0273973
		24.1538	0.0273973					24.1538				0.0273973
		26	0.0273973					26				0.0273973
		28.0769	0.0273973					28.0769				0.0273973
		30.1538	0.0273973					30.1538				0.0273973
		32	0.0273973					32				0.0273973
		34.0769	0.0273973	0				34.0769				0.0273973
		36.3846	0.0273973	0.00913242				36.3846				0.0273973
		40.0769	0.0821918	0.0189954				40.0769				0.0821918
		42.1538	0.136986	0.0263825				42.1538				0.136986
		44.2308	0.191781	0.0349181				44.2308				0.191781
		46.0769	0.273973	0.0349181				46.0769				0.273973
		48.1538	0.328767	0.0197869				48.1538				0.328767
		50.2308	0.356164	0.0139672				50.2308				0.356164
		52.0769	0.383562	0.0209508				52.0769				0.383562
		54.1538	0.438356	0.0139672				54.1538				0.438356
		56	0.438356	0.0139672				56				0.438356
		58.0769	0.493151	0.0131913				58.0769				0.493151
		60.1538	0.493151	0.0051618				60.1538				0.493151
		63.3846	0.520548	0.0107929				63.3846				0.520548
		65.2308	0.547945	0.00424005				65.2308				0.547945
		69.8462	0.547945					69.8462				0.547945
	0.0125	20	0					20					0
		22.0769	0.0273973					22.0769					0.0273973
		24.1538	0.0273973					24.1538					0.0273973
		26	0.0273973					26					0.0273973
		28.0769	0.0273973					28.0769					0.0273973
		30.1538	0.0273973					30.1538					0.0273973
		32	0.0273973					32					0.0273973
		34.0769	0.0273973					34.0769					0.0273973
		36.3846	0.0273973	0				36.3846					0.0273973
		40.0769	0.0273973	0.00474886				40.0769					0.0273973
		42.1538	0.0547945	0.00698362				42.1538					0.0547945
		44	0.0547945	0.00698362				44					0.0547945
		46.0769	0.0821918	0.0139672				46.0769					0.0821918
		47.9231	0.109589	0.0139672				47.9231					0.109589
		50	0.136986	0.00659564				50					0.136986
		52.0769	0.136986	0				52.0769					0.136986
		54.1538	0.136986	0.00698362				54.1538					0.136986
		56	0.164384	0.00698362				56					0.164384
		58.0769	0.164384	0				58.0769					0.164384
		59.9231	0.164384	0.00395738				59.9231					0.164384
		65	0.191781	0.00269822				65					0.191781
		70.0769	0.191781					70.0769					0.191781

## Sheet: Лист2
		M5
	T	D							M5
	28.1553	0
	30.0485	0.027397						T	D
	32.0874	1.42466						20.1456	0
	34.1262	2.79452						22.0388	0
	36.1651	3.0137						24.0777	0
	38.0583	3.09589						26.1165	0
	40.0971	3.15069						28.1553	0
	42.1359	3.17808						30.0485	0.027397
	44.0291	3.20548						32.0874	1.42466
	46.068	3.20548						34.1262	2.79452
	48.1068	3.23288						36.1651	3.0137
	50.1456	3.23288						38.0583	3.09589
								40.0971	3.15069
	28.1553		0					42.1359	3.17808
	30.0485		0.027397					44.0291	3.20548
	32.0874		0.328767					46.068	3.20548
	34.1262		1.39726					48.1068	3.23288
	36.0194		2.24657					50.1456	3.23288
	38.0583		2.57534
	39.9515		2.71233					20.1456	0
	42.1359		2.79452					22.0388	0
	44.0291		2.82192					24.0777	0
	46.068		2.84931					26.1165	0
	48.1068		2.84931					28.1553	0
	50		2.87671					30.0485	0.027397	0.0836123
								32.0874	0.328767	0.335943
	28.1553			0				34.1262	1.39726	0.487739
	30.0485			0.027397				36.0194	2.24657	0.299611
	32.0874			0.082192				38.0583	2.57534		0.118451
	34.1262			0.520548				39.9515	2.71233		0.053751
	36.1651			0.90411				42.1359	2.79452		0.0268754
	38.0583			1.15068				44.0291	2.82192		0.0139353
	40.0971			1.28767				46.068	2.84931		0.00671879
	42.1359			1.39726				48.1068	2.84931		0.00696763
	44.0291			1.45206				50	2.87671
	46.068			1.47945
	48.1068			1.50685				20.1456	0
	50.1456			1.53425				22.0388	0
								24.0777	0
	28.1553				0			26.1165	0
	30.0485				0.027397			28.1553	0
	32.233				0.027397			30.0485	0.027397
	34.2718				0.164384			32.0874	0.082192	0.120939
	36.0194				0.30137			34.1262	0.520548	0.201566
	37.9126				0.383562			36.1651	0.90411	0.160257
	39.9515				0.465753			38.0583	1.15068	0.0975476
	41.9903				0.493151			40.0971	1.28767		0.0604696
	44.0291				0.520548			42.1359	1.39726		0.0418063
	46.068				0.547945			44.0291	1.45206		0.0209031
	47.8155				0.547945			46.068	1.47945		0.0134376
	50				0.547945			48.1068	1.50685		0.0134378
								50.1456	1.53425
	32.0874					0
	36.0194					0.082192		20.1456	0
	38.0583					0.109589		22.0388	0
	40.0971					0.136986		24.0777	0
	42.1359					0.136986		26.1165	0
	44.0291					0.136986		28.1553	0
	46.068					0.164384		30.0485	0.027397
	47.9612					0.164384		32.233	0.027397
	50.1456					0.164384		34.2718	0.164384
								36.0194	0.30137
								37.9126	0.383562
								39.9515	0.465753
								41.9903	0.493151
								44.0291	0.520548
								46.068	0.547945
								47.8155	0.547945
								50	0.547945
								20.1456	0
								22.0388	0
								24.0777	0
								26.1165	0
								28.1553	0
								30.0485	0.027397
								32.0874	0
								36.0194	0.082192
								38.0583	0.109589
								40.0971	0.136986
								42.1359	0.136986
								44.0291	0.136986
								46.068	0.164384
								47.9612	0.164384
								50.1456	0.164384
